# Supplementary material for: Association between foot thermal responses and shear forces during turning gait in young adults
Source: PeerJ. 2021 Jan 18;9:e10515. doi: 10.7717/peerj.10515 (PMC7819117; doi:10.7717/peerj.10515)
Supplement: Supplemental Information 1 [file peerj-09-10515-s001.zip]

Archive with 17 entries (16 files):
- STR_Supplemental_Files/
- __MACOSX/._STR_Supplemental_Files
- STR_Supplemental_Files/.DS_Store
- __MACOSX/STR_Supplemental_Files/._.DS_Store
- STR_Supplemental_Files/FM_TS.txt
- __MACOSX/STR_Supplemental_Files/._FM_TS.txt
- STR_Supplemental_Files/ML_GRF_TS.txt
- __MACOSX/STR_Supplemental_Files/._ML_GRF_TS.txt
- STR_Supplemental_Files/AP_GRF_TS.txt
- __MACOSX/STR_Supplemental_Files/._AP_GRF_TS.txt
- STR_Supplemental_Files/data_table.txt
- __MACOSX/STR_Supplemental_Files/._data_table.txt
- STR_Supplemental_Files/Readme_gonzalez.txt
- __MACOSX/STR_Supplemental_Files/._Readme_gonzalez.txt
- STR_Supplemental_Files/Power_TS.txt
- STR_Supplemental_Files/Shear_TS.txt
- __MACOSX/STR_Supplemental_Files/._Shear_TS.txt
