# Supplementary material for: Association between foot thermal responses and shear forces during turning gait in young adults
Source: PeerJ. 2021 Jan 18;9:e10515. doi: 10.7717/peerj.10515 (PMC7819117; doi:10.7717/peerj.10515)
Supplement: Supplemental Information 1 [file peerj-09-10515-s001.zip › STR_Supplemental_Files/FM_TS.txt]

-4.1799e-05	8.4762e-06	0.00017815	-0.00028897	0.00013555	-0.00028705	-0.00017599	0.00023058	-2.1652e-05	4.4742e-05	-0.00011714	-9.2489e-05	0.00017847	-2.0843e-05	-0.00091953	-5.2171e-05	-2.3706e-05	-7.91e-05	1.0875e-05	4.3179e-06	3.9858e-05	-9.7134e-05	-8.9616e-05	-0.00011261	0.00016967	1.7795e-05	3.9917e-05	-9.823e-05	-1.3942e-05	-2.6914e-05	2.95e-05	0.00025048	6.9095e-05	-6.5627e-05	0.00013297	4.9135e-05	-7.163e-05	9.3493e-05	-8.6528e-05	-0.0010776	-0.0003546	-7.3276e-05	4.0266e-05	2.6057e-05	-0.00042253	-3.1496e-05	-4.8067e-05	6.9212e-06	-0.00014367	-0.00044547
-7.9843e-05	4.3487e-05	0.00025574	-0.00043995	0.00025619	-0.00037278	-0.00031602	0.00030029	-1.7127e-06	7.9542e-05	-0.00017893	-8.349e-05	0.00015971	-8.9783e-05	-0.0013905	-8.784e-05	-3.6171e-05	-0.00011347	8.4569e-06	6.7343e-05	0.00011775	-0.00012185	-0.00012881	-0.0001799	0.00040279	0.00014968	0.00017671	-0.00015151	-5.024e-05	-3.3947e-05	4.257e-05	0.00033616	0.00012578	-0.00013625	0.00014544	5.3258e-05	-0.00013013	0.00015172	-9.1925e-05	-0.0013337	-0.00042625	-9.0456e-05	6.8394e-05	7.0311e-05	-0.0005162	-5.5563e-05	-3.552e-05	8.5091e-05	-0.0002407	-0.0006109
-0.00016235	7.9837e-05	0.00027293	-0.00056312	0.00037681	-0.00044269	-0.00052732	0.00025493	-8.956e-06	8.2061e-05	-0.00028089	-0.00010661	1.8567e-05	-0.00024022	-0.0015695	-0.00013187	-6.1693e-05	-0.00013781	-1.865e-05	0.00014474	0.00019452	-0.00013033	-0.00016247	-0.0002609	0.00055248	0.00033292	0.0003358	-0.0002026	-0.0001355	-6.653e-05	2.8363e-05	0.00035983	0.00014838	-0.00030041	4.8826e-05	-3.0136e-05	-0.00019581	0.00021627	-7.5292e-05	-0.001443	-0.00040746	-8.8527e-05	4.5888e-05	6.3959e-05	-0.00052183	-9.7179e-05	3.5768e-05	0.0001755	-0.00036315	-0.00074814
-0.00023307	6.5058e-05	0.00024354	-0.00063265	0.00049824	-0.00050946	-0.00077407	0.00011209	-0.00010433	2.7663e-05	-0.000505	-0.00025177	-0.0001747	-0.00048692	-0.0015796	-0.00015894	-8.358e-05	-0.00016693	-2.2438e-05	0.00025845	0.00030056	-0.00014435	-0.00021817	-0.00038037	0.00053373	0.00039064	0.00041974	-0.00023076	-0.00023132	-0.00010057	3.1376e-05	0.0003391	0.00013354	-0.00055384	-0.00011651	-0.00019875	-0.00024714	0.00027191	-7.744e-05	-0.0014851	-0.00033851	-6.3386e-05	-4.1134e-05	-2.3374e-05	-0.00052341	-0.00019907	6.69e-05	0.00022189	-0.00052116	-0.00088234
-0.0002286	-1.6574e-05	0.00019863	-0.00062857	0.00064823	-0.00054338	-0.00096517	-1.8749e-05	-0.00023912	-9.6386e-05	-0.00082627	-0.00048473	-0.00034746	-0.00078242	-0.0015294	-0.0001492	-8.1709e-05	-0.00019942	5.5748e-05	0.00045105	0.00048994	-0.00017271	-0.00032549	-0.00052442	0.00046163	0.00028452	0.00044066	-0.00021468	-0.00027636	-7.9244e-05	8.7116e-05	0.00032175	0.00012315	-0.00085039	-0.00031831	-0.00040262	-0.00027787	0.00031738	-0.00010519	-0.001503	-0.00026437	-1.5802e-05	-0.00015496	-0.00015788	-0.00056035	-0.00037064	1.4885e-06	0.0002147	-0.00072047	-0.0010362
-0.00013053	-0.00011234	0.00017676	-0.00057164	0.0008061	-0.00054054	-0.0010675	-4.4315e-05	-0.00034292	-0.00027463	-0.001119	-0.00065842	-0.00049124	-0.0010979	-0.00148	-0.00010855	-6.344e-05	-0.00021765	0.00018016	0.00067305	0.00069741	-0.00022811	-0.0004949	-0.00066992	0.00045035	0.00012338	0.00046809	-0.00014781	-0.0002576	-9.8069e-06	0.00017163	0.00033364	0.00014837	-0.0011529	-0.00054629	-0.0006088	-0.00034543	0.00030858	-0.00016418	-0.0015622	-0.00022378	3.015e-05	-0.00024979	-0.00029542	-0.00061704	-0.00053597	-7.381e-05	0.00021178	-0.00096008	-0.0012087
2.374e-06	-0.00016351	0.00019041	-0.00052654	0.00091557	-0.00056575	-0.0011544	1.1131e-05	-0.00042736	-0.00041596	-0.0012896	-0.00071911	-0.00063416	-0.0014441	-0.0014633	-7.3728e-05	-5.9975e-05	-0.00022275	0.00023805	0.00082242	0.00078262	-0.00030754	-0.00070371	-0.0008129	0.00054708	3.9126e-05	0.00055019	-5.213e-05	-0.00021805	4.981e-05	0.00025913	0.00035851	0.00018678	-0.0014313	-0.00076672	-0.00078455	-0.00050489	0.00020345	-0.00026645	-0.0016644	-0.00022784	3.8206e-05	-0.00031413	-0.00041516	-0.00065503	-0.00059311	-0.00010971	0.00020078	-0.0012258	-0.0013806
8.652e-05	-0.00018135	0.00020323	-0.00055177	0.00095557	-0.00070045	-0.0012679	4.4968e-05	-0.00056604	-0.00047526	-0.0013682	-0.00078799	-0.00077785	-0.0018304	-0.0015142	-8.5345e-05	-9.7934e-05	-0.00023187	0.00016841	0.00085835	0.00069335	-0.00042814	-0.00093182	-0.00094721	0.0007192	7.6854e-05	0.00065275	4.06e-05	-0.00021405	5.6617e-05	0.0003368	0.00036421	0.00018807	-0.001645	-0.00094232	-0.00091287	-0.00072324	4.5162e-05	-0.00039515	-0.0017506	-0.00025005	4.7575e-06	-0.00034502	-0.00052092	-0.00066043	-0.00056369	-0.00015917	0.00010029	-0.0014979	-0.0015494
9.3151e-05	-0.00022504	0.00017663	-0.00065406	0.00093282	-0.00096191	-0.0012573	7.0361e-06	-0.00078474	-0.00047506	-0.0014709	-0.0010073	-0.00090723	-0.0022629	-0.0016695	-0.00013283	-0.0001886	-0.00024207	-3.8116e-06	0.00078116	0.00046649	-0.00060044	-0.0011809	-0.0010705	0.00083263	0.00015871	0.00067685	0.00011316	-0.00027658	-3.9825e-08	0.00038908	0.00032887	0.00014775	-0.0017826	-0.0010716	-0.0010018	-0.00092877	-0.00013856	-0.00054476	-0.0018284	-0.00027139	-4.016e-05	-0.00034018	-0.00063025	-0.00064136	-0.00057844	-0.00024942	-0.00012585	-0.0017628	-0.0017154
6.7516e-05	-0.00033076	0.00011748	-0.00079321	0.00087032	-0.0012743	-0.00082858	-7.3007e-05	-0.0010061	-0.00049729	-0.0016596	-0.0013486	-0.0010009	-0.0027551	-0.0019228	-0.00018839	-0.00031874	-0.0002478	-0.0002063	0.00062233	0.00019178	-0.00076509	-0.0014641	-0.0011937	0.00077886	0.00015612	0.00055133	0.00015259	-0.00039776	-9.987e-05	0.00040507	0.00025873	9.6338e-05	-0.0018642	-0.001154	-0.0010483	-0.0010281	-0.00033661	-0.00074198	-0.0019081	-0.00030147	-8.2663e-05	-0.00029905	-0.0007396	-0.00060182	-0.00070366	-0.00036733	-0.00043713	-0.0020109	-0.0018833
8.4652e-05	-0.00043717	0.0001146	-0.00091584	0.00081211	-0.0015406	0.00017426	-0.00014696	-0.0011145	-0.00057003	-0.0018801	-0.0016958	-0.0010462	-0.0032926	-0.0022412	-0.00022298	-0.00044795	-0.00023984	-0.00035073	0.00046877	-2.2366e-05	-0.00092375	-0.0017883	-0.0013416	0.00058889	-5.2852e-06	0.00028	0.00014748	-0.00053811	-0.00021209	0.00041798	0.00018122	7.4184e-05	-0.0018862	-0.0011374	-0.0010197	-0.00089169	-0.00048078	-0.00095131	-0.0019882	-0.00034241	-0.00011673	-0.00022221	-0.00080671	-0.00051907	-0.00088892	-0.00047448	-0.00073222	-0.0022465	-0.0020644
0.00019296	-0.00042819	0.00027179	-0.00099453	0.00078361	-0.0017053	0.0016308	-0.0001698	-0.0010369	-0.00063454	-0.002028	-0.0019374	-0.0010569	-0.0037992	-0.0025514	-0.00021048	-0.00052486	-0.00020701	-0.00037354	0.00041305	-0.00011509	-0.0010465	-0.0021158	-0.0015163	0.0003717	-0.00024628	-5.1406e-05	0.00010692	-0.0006538	-0.00030866	0.00049712	0.0001406	0.00011604	-0.0018278	-0.00096441	-0.0008799	-0.00044689	-0.00046753	-0.0010696	-0.0020785	-0.00038247	-0.00012879	-0.00011788	-0.00077333	-0.00035886	-0.0010654	-0.00056419	-0.00092145	-0.0024789	-0.0022707
0.00038698	-0.00023068	0.00062977	-0.0010265	0.0007846	-0.001759	0.0032757	-0.0001146	-0.00079847	-0.00060782	-0.00205	-0.0020132	-0.0010451	-0.0041593	-0.0027603	-0.00014321	-0.00052041	-0.00015118	-0.00025118	0.00048516	-5.8337e-05	-0.0011174	-0.0024048	-0.0016555	0.00021498	-0.00041965	-0.00030198	5.223e-05	-0.00070672	-0.00036635	0.0006802	0.00016136	0.00023545	-0.0016694	-0.00063664	-0.00063883	0.00026881	-0.00020083	-0.00097682	-0.0021273	-0.00040616	-0.00010709	-2.2196e-06	-0.00062742	-0.00013511	-0.0011368	-0.00064389	-0.00097469	-0.0027042	-0.0024905
0.00063286	0.00015302	0.0011264	-0.0010138	0.00079993	-0.0017234	0.0049104	2.2933e-05	-0.00048252	-0.00046756	-0.0019394	-0.0019182	-0.00099837	-0.0043012	-0.0028383	-2.2942e-05	-0.00043054	-8.4662e-05	9.8802e-07	0.00067037	0.00018317	-0.0011445	-0.00262	-0.001715	0.00015127	-0.0004391	-0.00032979	2.542e-06	-0.00068579	-0.00037539	0.00093537	0.00024397	0.000417	-0.0014246	-0.00022536	-0.00034932	0.0011547	0.00033573	-0.00062333	-0.0020636	-0.00039587	-4.0904e-05	9.9992e-05	-0.0004191	8.8221e-05	-0.00095431	-0.00066265	-0.0008955	-0.0029024	-0.0026794
0.00090308	0.00064274	0.0016626	-0.00095547	0.0008096	-0.0016283	0.0064012	0.00025568	-0.00017915	-0.00024916	-0.0017271	-0.0016652	-0.00090273	-0.0042284	-0.0028197	0.00012937	-0.00027175	-1.4951e-05	0.00034142	0.00093726	0.00059901	-0.001123	-0.0027437	-0.0017	0.00019748	-0.00027679	-5.8825e-05	-3.4255e-05	-0.00060554	-0.0003365	0.0012271	0.00035853	0.00063864	-0.0011402	0.00017848	-6.7141e-05	0.0020969	0.0010121	-7.1962e-05	-0.0018593	-0.00033644	7.6252e-05	0.00016515	-0.00020951	0.00026511	-0.00047303	-0.00057979	-0.00071209	-0.0030432	-0.0027827
0.0011785	0.0011711	0.0021734	-0.00087105	0.00079753	-0.0015069	0.0076766	0.00060788	5.5143e-05	1.868e-05	-0.0014571	-0.0012949	-0.00076158	-0.0040094	-0.0027586	0.00030026	-7.3156e-05	6.4541e-05	0.00071418	0.0012399	0.0011156	-0.0010579	-0.0027805	-0.0016187	0.00037232	7.4953e-05	0.00050909	-4.9379e-05	-0.00048265	-0.00026585	0.0015138	0.00048078	0.00087341	-0.00086499	0.00052219	0.00017611	0.0030073	0.0016886	0.00055778	-0.0015558	-0.0002241	0.00024531	0.00017645	-4.1489e-05	0.00038811	0.00021814	-0.00039201	-0.00040621	-0.0031024	-0.00276
0.0014268	0.0016925	0.0026328	-0.00079068	0.00075471	-0.0014016	0.008687	0.0010581	0.00021349	0.00030833	-0.0011625	-0.00087041	-0.00059021	-0.0037238	-0.0026963	0.00047239	0.00014035	0.00016358	0.0010623	0.0015271	0.0016062	-0.00094856	-0.0027314	-0.0014719	0.00065431	0.00056447	0.0012708	-3.1343e-05	-0.00034086	-0.00017988	0.0017773	0.00059329	0.0011038	-0.00063259	0.0007919	0.00037442	0.0038339	0.0022727	0.001178	-0.0012156	-6.5701e-05	0.00045451	0.00012211	5.6455e-05	0.00045217	0.0010005	-0.00011624	6.6815e-05	-0.0030741	-0.0026084
0.0016209	0.0021755	0.0030183	-0.00073986	0.0006808	-0.0013475	0.009395	0.0015177	0.00031446	0.00061345	-0.00087265	-0.00044899	-0.00042298	-0.0034348	-0.0026554	0.00064728	0.00034692	0.00029126	0.001341	0.0017551	0.0019694	-0.00077431	-0.0026075	-0.0012717	0.00096853	0.0010831	0.0020551	2.8181e-05	-0.00020646	-8.982e-05	0.0020109	0.00068823	0.0013174	-0.00045643	0.00099336	0.0005296	0.0045436	0.0027113	0.0017431	-0.00086967	0.00012893	0.00068252	1.1503e-05	7.0673e-05	0.00043294	0.0017566	0.0002154	0.00066419	-0.002972	-0.0023671
0.001761	0.0025757	0.0033145	-0.00073344	0.00058689	-0.0013541	0.0098171	0.0019063	0.00038179	0.00091607	-0.00060965	-5.8387e-05	-0.00029422	-0.0031882	-0.002652	0.00083195	0.00053187	0.00044693	0.0015247	0.0019009	0.0021684	-0.0005625	-0.0024306	-0.0010537	0.0012359	0.0015259	0.0026951	0.00012627	-0.00011028	-1.497e-06	0.002208	0.0007582	0.0014981	-0.00032873	0.0011331	0.00064442	0.0051084	0.0030018	0.0022191	-0.00052732	0.00034642	0.00092185	-0.00013743	1.1121e-06	0.00031221	0.0024269	0.00058033	0.0012528	-0.0028238	-0.0020783
0.0018498	0.0028638	0.0035195	-0.00077425	0.00048379	-0.0014119	0.0099966	0.0021997	0.00043469	0.0011923	-0.00038156	0.00030159	-0.00023333	-0.002999	-0.002698	0.0010259	0.00068868	0.00062447	0.0016043	0.0019573	0.0022177	-0.00033042	-0.0022278	-0.00085854	0.001412	0.0018416	0.0031008	0.00024696	-7.878e-05	7.1861e-05	0.0023571	0.00080464	0.001643	-0.00024084	0.0012169	0.00072469	0.005512	0.0031735	0.0025843	-0.00020777	0.00057157	0.0011609	-0.0003116	-0.00013934	0.00011322	0.0029777	0.00095174	0.0017438	-0.0026589	-0.0017575
0.0018921	0.0030322	0.0036344	-0.00085668	0.00037911	-0.0015034	0.0099616	0.0024064	0.00049161	0.0014325	-0.00018462	0.000641	-0.00026664	-0.0028708	-0.0027938	0.0012041	0.00081957	0.00081215	0.0015809	0.0019323	0.0021438	-8.8855e-05	-0.0020301	-0.00070522	0.0014885	0.0020161	0.0032594	0.00036941	-0.00011253	0.0001144	0.0024332	0.00083538	0.0017533	-0.0001911	0.001246	0.00077507	0.0057559	0.0032643	0.0028329	7.2522e-05	0.00078898	0.0013814	-0.00049605	-0.00032604	-0.0001229	0.0033972	0.0012832	0.0020865	-0.0024982	-0.0014212
0.0018947	0.0030917	0.0036693	-0.00096862	0.00028152	-0.0016111	0.0097409	0.0025384	0.00055292	0.0016332	-1.8727e-05	0.0009716	-0.00042482	-0.0028035	-0.0029146	0.001342	0.00092643	0.00099165	0.0014745	0.0018456	0.0019835	0.00013527	-0.0018556	-0.0005965	0.0014786	0.0020616	0.0032011	0.00046736	-0.00018852	0.00012666	0.0024245	0.0008656	0.0018417	-0.00017493	0.0012196	0.00078961	0.0058596	0.0033056	0.0029722	0.00029951	0.00098667	0.0015748	-0.00067626	-0.00052235	-0.00035852	0.0036852	0.0015303	0.0022676	-0.0023534	-0.0011064
0.0018578	0.0030553	0.0036418	-0.0010932	0.00018768	-0.0017171	0.0093729	0.0026065	0.00061099	0.0018059	0.00011806	0.0012891	-0.00072254	-0.0027868	-0.0030366	0.0014415	0.0010169	0.00115	0.0013237	0.001714	0.0017681	0.00033271	-0.0017174	-0.00053739	0.0014034	0.0020054	0.0029914	0.00052212	-0.00027999	0.00012735	0.0023412	0.00090142	0.0019137	-0.00019824	0.0011437	0.00076705	0.0058514	0.0033113	0.0030227	0.00046166	0.0011531	0.0017245	-0.00083911	-0.00069706	-0.00056384	0.0038568	0.0016805	0.0023165	-0.0022299	-0.00083878
0.0017834	0.0029386	0.0035717	-0.0012159	9.9687e-05	-0.0018102	0.00889	0.0026243	0.00065451	0.0019514	0.00023421	0.0015817	-0.0010494	-0.0028051	-0.0031487	0.0015075	0.0010966	0.0012874	0.0011523	0.0015532	0.0015249	0.00049815	-0.0016212	-0.0005195	0.0012922	0.0018778	0.0027106	0.00053011	-0.00036611	0.0001361	0.0022031	0.00093424	0.0019586	-0.00025722	0.0010307	0.00070974	0.0057543	0.0032849	0.0030048	0.00055599	0.0012977	0.0018302	-0.00097221	-0.0008308	-0.00072596	0.0039344	0.0017501	0.0022805	-0.0021286	-0.00062717
0.0016799	0.0027746	0.0034733	-0.0013282	2.1235e-05	-0.0018867	0.008316	0.002603	0.00067518	0.0020776	0.00033416	0.0018287	-0.0011522	-0.0028389	-0.0032497	0.0015469	0.0011689	0.0014038	0.00095469	0.001376	0.0012753	0.00062948	-0.001576	-0.00053027	0.0011749	0.0017082	0.0024213	0.00050272	-0.00043826	0.00015971	0.0020344	0.0009666	0.0019698	-0.00034957	0.00089968	0.00063141	0.0055842	0.0032319	0.0029368	0.00058145	0.001426	0.0018958	-0.0010689	-0.00091388	-0.00083817	0.003942	0.0017615	0.0022036	-0.0020489	-0.00048367
0.0015521	0.0025975	0.0033571	-0.0014242	-4.6201e-05	-0.0019462	0.0076707	0.0025503	0.00067352	0.0021788	0.00042601	0.002002	-0.0010733	-0.0028793	-0.0033416	0.0015754	0.0012294	0.0014939	0.00073315	0.0011856	0.0010375	0.00074356	-0.0015775	-0.00055688	0.0010728	0.001516	0.0021601	0.00045845	-0.00048955	0.00019834	0.0018553	0.00099821	0.0019455	-0.00046903	0.00077834	0.00055153	0.0053524	0.0031558	0.0028233	0.00054907	0.001516	0.0019221	-0.001126	-0.00094752	-0.00090056	0.003897	0.0017353	0.002121	-0.00199	-0.00041867
0.0014064	0.0024286	0.0032237	-0.001502	-0.00010114	-0.0019879	0.0069724	0.0024776	0.00065711	0.0022532	0.00050301	0.002106	-0.00098499	-0.0029281	-0.0034347	0.0015885	0.0012777	0.001555	0.00050185	0.00098381	0.00082025	0.00083998	-0.0016047	-0.00059212	0.00099328	0.0013084	0.001937	0.00041389	-0.00051531	0.00024802	0.0016753	0.0010276	0.0018818	-0.0006008	0.00068791	0.00048321	0.0050679	0.0030535	0.0026702	0.00046519	0.001562	0.0019185	-0.0011529	-0.00094686	-0.000923	0.0038179	0.0016918	0.0020414	-0.0019554	-0.00042672
0.0012544	0.0022707	0.0030683	-0.0015621	-0.00014749	-0.0020095	0.0062458	0.0023901	0.00063383	0.0022972	0.00056005	0.0021345	-0.00092948	-0.0029782	-0.0035415	0.0015741	0.0013114	0.0015865	0.00027482	0.00077172	0.00061553	0.00094795	-0.0016545	-0.00063273	0.00092353	0.0010902	0.0017394	0.0003812	-0.00051944	0.00030359	0.0014956	0.0010483	0.0017837	-0.00073385	0.00063791	0.00043195	0.004738	0.0029219	0.0024883	0.00033278	0.001568	0.0018874	-0.0011694	-0.00092659	-0.000923	0.0037152	0.0016417	0.0019598	-0.0019436	-0.00049575
0.0011039	0.0021261	0.0028892	-0.0016067	-0.00018318	-0.0020092	0.0055052	0.0022887	0.00060053	0.0023028	0.00058238	0.0020886	-0.00087924	-0.0030059	-0.0036674	0.0015272	0.0013304	0.0015937	6.446e-05	0.00055422	0.00041987	0.0010631	-0.0017168	-0.00067445	0.00085852	0.00086312	0.0015478	0.00037335	-0.0005095	0.00035862	0.0013164	0.0010525	0.0016603	-0.00085632	0.00062801	0.00040027	0.0043702	0.0027601	0.0022882	0.00016573	0.0015412	0.0018342	-0.0011814	-0.0009011	-0.00091542	0.0035872	0.0015939	0.0018793	-0.0019496	-0.0006073
0.00096368	0.0019931	0.0026985	-0.0016433	-0.00020961	-0.0019905	0.0047694	0.002173	0.00055265	0.0022796	0.00055927	0.0019722	-0.00080078	-0.0029978	-0.0038147	0.0014459	0.0013326	0.0015756	-0.00011921	0.00033938	0.00023224	0.0011446	-0.0017768	-0.00071538	0.00079468	0.00062746	0.001354	0.00039219	-0.0004917	0.00040239	0.001144	0.0010427	0.00152	-0.00095892	0.00064753	0.00038453	0.0039729	0.0025723	0.0020721	-2.7172e-05	0.0014947	0.0017644	-0.0011915	-0.00088181	-0.00091032	0.003438	0.0015602	0.0018061	-0.0019689	-0.00074486
0.00084244	0.0018663	0.0025083	-0.0016747	-0.00023324	-0.0019619	0.0040537	0.0020461	0.00048577	0.0022312	0.0004941	0.001812	-0.00068676	-0.0029822	-0.00397	0.0013365	0.0013145	0.0015371	-0.00027616	0.00013549	5.6115e-05	0.0011844	-0.0018298	-0.00074823	0.00072929	0.00038331	0.001154	0.0004342	-0.00047453	0.00043087	0.00097659	0.0010177	0.0013731	-0.001036	0.00068103	0.00037746	0.0035572	0.0023651	0.0018426	-0.00023408	0.0014396	0.0016832	-0.0012029	-0.00087203	-0.00091147	0.0032778	0.0015451	0.0017363	-0.0019926	-0.00089471
0.00074934	0.0017442	0.0023196	-0.0016991	-0.00025253	-0.0019295	0.0033634	0.0019131	0.00040316	0.0021571	0.00039814	0.0016117	-0.00057873	-0.0029933	-0.0041142	0.001215	0.0012786	0.001479	-0.00040656	-4.7383e-05	-0.00010638	0.0011716	-0.0018808	-0.00077405	0.00066045	0.00013386	0.0009514	0.00049145	-0.00046637	0.0004359	0.00080862	0.00097537	0.0012298	-0.001085	0.00071587	0.00037025	0.003131	0.00215	0.001612	-0.0004365	0.0013809	0.0015925	-0.0012194	-0.00087513	-0.00091252	0.0031117	0.0015386	0.0016656	-0.0020144	-0.0010444
0.00068748	0.0016271	0.0021466	-0.0017147	-0.00026477	-0.0018936	0.002703	0.0017743	0.00030957	0.0020647	0.00027879	0.0013752	-0.00050968	-0.0030407	-0.0042353	0.0010852	0.0012253	0.0013978	-0.00051446	-0.00020477	-0.00025103	0.0011111	-0.0019345	-0.00079702	0.00058265	-0.00010922	0.00075176	0.00055789	-0.00046965	0.00041626	0.00063652	0.00090831	0.0010886	-0.0011085	0.00074707	0.00035789	0.002701	0.0019369	0.001395	-0.00061011	0.0013173	0.0014971	-0.0012411	-0.00088872	-0.00091186	0.0029431	0.0015257	0.0015832	-0.002031	-0.0011859
0.00065306	0.0015091	0.0019908	-0.0017221	-0.00027129	-0.0018551	0.0020753	0.0016294	0.00021042	0.0019539	0.00014677	0.0011247	-0.00048581	-0.0031196	-0.0043268	0.00096254	0.0011606	0.0012936	-0.00060329	-0.00033469	-0.00037259	0.0010237	-0.0019943	-0.00082369	0.00049682	-0.00032811	0.00055631	0.00062818	-0.0004797	0.00037695	0.00046632	0.00082227	0.00094852	-0.0011129	0.0007744	0.00034029	0.0022763	0.0017314	0.0011945	-0.00073757	0.0012495	0.0013995	-0.0012613	-0.00090665	-0.00091452	0.0027714	0.0014994	0.0014779	-0.00204	-0.0013111
0.00063631	0.001392	0.0018441	-0.0017239	-0.00027453	-0.0018189	0.0014879	0.0014824	0.00010884	0.0018311	1.7016e-05	0.00087596	-0.00049564	-0.0032128	-0.0043876	0.00084276	0.0010875	0.0011698	-0.00067469	-0.00043668	-0.0004688	0.00091551	-0.0020489	-0.00085691	0.00041063	-0.00050968	0.00036366	0.00069465	-0.00049736	0.00032566	0.00030447	0.00072237	0.00081569	-0.0011053	0.00079581	0.00031914	0.0018754	0.0015376	0.0010066	-0.00082906	0.0011845	0.0012959	-0.0012767	-0.00093146	-0.00092345	0.0025977	0.0014562	0.0013522	-0.0020405	-0.0014078
0.00062982	0.0012846	0.0017094	-0.0017222	-0.00027386	-0.0017884	0.00095078	0.0013366	2.3552e-06	0.0017021	-0.00010971	0.00066238	-0.00052715	-0.0033002	-0.0044179	0.00072434	0.0010062	0.0010355	-0.00072952	-0.00051306	-0.00054325	0.00078704	-0.0020965	-0.00089309	0.00033075	-0.00064798	0.00017652	0.00075208	-0.00052077	0.00026884	0.00015748	0.00061403	0.00068488	-0.0010918	0.00081034	0.00029851	0.0015087	0.0013591	0.00083283	-0.00090461	0.0011241	0.0011955	-0.0012933	-0.00096452	-0.00094228	0.0024218	0.001402	0.0012224	-0.0020358	-0.0014741
0.00062807	0.0011885	0.0015933	-0.0017184	-0.00027243	-0.0017614	0.000467	0.001194	-0.00010538	0.0015706	-0.00023058	0.00048118	-0.00056041	-0.0033571	-0.0044153	0.00060951	0.00092176	0.00089833	-0.00076818	-0.0005621	-0.00059721	0.00065099	-0.0021484	-0.00093421	0.00025892	-0.00075131	-1.2056e-07	0.00080049	-0.00055383	0.00020944	3.444e-05	0.00050048	0.00055509	-0.0010726	0.0008188	0.00027946	0.0011757	0.0011977	0.00067643	-0.00096968	0.0010681	0.0011067	-0.0013123	-0.0010001	-0.00096497	0.0022399	0.001345	0.0010939	-0.0020285	-0.0015169
0.00062776	0.0011063	0.0014997	-0.0017122	-0.00027404	-0.0017365	3.8367e-05	0.001058	-0.00021433	0.0014423	-0.00034458	0.00034271	-0.00059661	-0.0033805	-0.0043801	0.00049488	0.00083613	0.00076844	-0.00079064	-0.00059086	-0.0006328	0.00050994	-0.0021997	-0.00097996	0.00019629	-0.00082883	-0.00016527	0.00083826	-0.00059428	0.00014548	-5.6851e-05	0.0003867	0.00042922	-0.001045	0.00082242	0.00026134	0.00087204	0.001053	0.00053499	-0.0010217	0.0010185	0.0010266	-0.001329	-0.0010333	-0.00098716	0.0020527	0.0012872	0.00096783	-0.0020196	-0.0015336
0.00062346	0.0010339	0.0014272	-0.0017009	-0.00027494	-0.0017147	-0.00033402	0.00092786	-0.00031548	0.0013234	-0.00044539	0.00023772	-0.00064504	-0.0033736	-0.0043142	0.00039247	0.00075643	0.00065118	-0.00080018	-0.00060417	-0.00065394	0.00037224	-0.0022521	-0.0010292	0.00014923	-0.00088092	-0.00032163	0.00086117	-0.00064202	7.9258e-05	-0.00012133	0.00027469	0.00031044	-0.0010124	0.00082413	0.00024589	0.00060295	0.00092639	0.00040917	-0.0010605	0.00097823	0.00094969	-0.001341	-0.0010619	-0.0010123	0.0018715	0.0012229	0.00085742	-0.0020088	-0.0015267
0.00060692	0.00096909	0.0013614	-0.0016838	-0.00027259	-0.0016934	-0.0006544	0.00080176	-0.00039784	0.0012095	-0.00052726	0.0001642	-0.00070428	-0.0033443	-0.0042259	0.00029812	0.00068149	0.00054909	-0.00080031	-0.00060092	-0.00066656	0.00024465	-0.0022957	-0.0010739	0.00011778	-0.00091175	-0.0004662	0.0008662	-0.00069265	1.8695e-05	-0.00016961	0.00016717	0.00019614	-0.00097393	0.0008253	0.00022761	0.00037419	0.00082503	0.000303	-0.0010883	0.0009453	0.00087578	-0.0013432	-0.0010822	-0.0010371	0.0017024	0.0011595	0.0007839	-0.0019969	-0.0015071
0.00057657	0.00091152	0.0012925	-0.0016633	-0.0002601	-0.0016737	-0.00093414	0.00067529	-0.00046108	0.0011037	-0.00058979	0.00011747	-0.00077286	-0.003297	-0.0041287	0.00021223	0.00060953	0.00046258	-0.00079171	-0.0005842	-0.00067223	0.00013349	-0.0023278	-0.0011075	9.4938e-05	-0.00092886	-0.00059845	0.00085642	-0.00073552	-3.4061e-05	-0.00021279	6.6353e-05	8.5997e-05	-0.00093174	0.0008239	0.00020805	0.00019045	0.00075326	0.00021788	-0.0011088	0.00091473	0.00080888	-0.0013407	-0.0010936	-0.0010549	0.0015444	0.0011024	0.00074256	-0.001985	-0.0014838
0.00053652	0.00085963	0.0012202	-0.0016424	-0.00024049	-0.0016563	-0.0011816	0.00054589	-0.00051312	0.0010044	-0.00063762	8.4905e-05	-0.00083911	-0.0032315	-0.0040377	0.00013496	0.00054134	0.00039039	-0.00077579	-0.00056219	-0.00067202	4.18e-05	-0.0023556	-0.0011362	7.4137e-05	-0.00094209	-0.00071716	0.00083053	-0.0007695	-7.7728e-05	-0.00025456	-2.2476e-05	-2.0092e-05	-0.00088883	0.00081873	0.00019043	5.3314e-05	0.00070724	0.0001515	-0.0011213	0.0008842	0.0007496	-0.0013354	-0.0010969	-0.0010701	0.0013968	0.0010595	0.00070749	-0.0019692	-0.0014581
0.00048642	0.0008043	0.0011487	-0.0016256	-0.00022195	-0.0016403	-0.001405	0.00041538	-0.00055854	0.00091419	-0.00067625	5.7621e-05	-0.0008957	-0.0031514	-0.0039713	6.602e-05	0.00047752	0.00033163	-0.0007568	-0.00053638	-0.00067417	-3.0718e-05	-0.0023757	-0.0011668	5.2871e-05	-0.00095642	-0.00080963	0.00079383	-0.000797	-0.00011369	-0.00029647	-0.00010089	-0.00012342	-0.00084489	0.00080993	0.00017276	-4.4677e-05	0.00067293	9.7312e-05	-0.0011203	0.0008559	0.0006987	-0.0013262	-0.0010949	-0.0010853	0.0012641	0.0010185	0.00067284	-0.0019492	-0.0014307
0.00042695	0.00074345	0.0010768	-0.0016137	-0.00020156	-0.0016262	-0.0016043	0.0002914	-0.00059553	0.0008373	-0.00071355	3.0928e-05	-0.00093658	-0.0030619	-0.0039384	6.724e-06	0.00042121	0.00028119	-0.00073871	-0.00050934	-0.0006764	-8.6843e-05	-0.0023881	-0.001199	3.6109e-05	-0.00097357	-0.00086137	0.00075061	-0.00081633	-0.00014267	-0.00033942	-0.000175	-0.00022267	-0.00080502	0.00079915	0.00015371	-0.00011274	0.00064456	5.2919e-05	-0.0011081	0.00083215	0.00065655	-0.0013152	-0.001087	-0.0010945	0.0011451	0.00097601	0.00063855	-0.0019258	-0.0014031
0.00036112	0.00067658	0.0010024	-0.0016044	-0.00017865	-0.0016126	-0.0017793	0.00018196	-0.00062386	0.00076722	-0.00074582	3.1883e-06	-0.00096836	-0.0029715	-0.0039343	-4.5067e-05	0.00037259	0.00023367	-0.00072475	-0.00048733	-0.00068365	-0.00013193	-0.0023922	-0.0012356	2.1736e-05	-0.00099487	-0.00088581	0.00070001	-0.00083057	-0.00016879	-0.00038164	-0.00024499	-0.000319	-0.00077219	0.0007884	0.00013631	-0.00016464	0.00061469	1.6989e-05	-0.0010893	0.00081241	0.00061665	-0.0013007	-0.0010741	-0.0010993	0.0010484	0.00093585	0.00060361	-0.001901	-0.0013752
0.0002953	0.00060478	0.00092408	-0.0015941	-0.00015684	-0.0015991	-0.0019321	8.9923e-05	-0.00064976	0.00070342	-0.00077521	-2.6971e-05	-0.0010046	-0.0028843	-0.0039501	-9.1413e-05	0.00033108	0.00019029	-0.0007166	-0.00047349	-0.00070556	-0.00017108	-0.0023981	-0.0012833	1.8633e-06	-0.0010215	-0.00090842	0.00064103	-0.00083857	-0.00019499	-0.0004198	-0.00030667	-0.00041543	-0.00074354	0.00077908	0.0001229	-0.00020684	0.00058127	-1.5607e-05	-0.0010684	0.0007951	0.00058021	-0.0012838	-0.0010587	-0.0011053	0.00097246	0.00090498	0.00056799	-0.0018748	-0.0013473
0.00023085	0.00053169	0.00083745	-0.0015826	-0.0001375	-0.001588	-0.0020574	8.2447e-06	-0.00068471	0.00064596	-0.00080296	-5.5502e-05	-0.0010472	-0.0028012	-0.0039788	-0.00012977	0.00029278	0.00015361	-0.00071359	-0.00046653	-0.00074118	-0.00020456	-0.0024094	-0.0013391	-1.8642e-05	-0.0010518	-0.0009386	0.00057735	-0.00084497	-0.00021806	-0.00045459	-0.00036605	-0.00051736	-0.0007129	0.00077094	0.00010952	-0.0002426	0.00054694	-4.7735e-05	-0.0010486	0.00078115	0.00054838	-0.0012654	-0.0010435	-0.0011074	0.00091431	0.00088082	0.00053514	-0.0018452	-0.0013188
0.00016335	0.00046102	0.00074496	-0.0015726	-0.00011967	-0.0015793	-0.0021488	-7.0667e-05	-0.00072653	0.00059029	-0.00082938	-8.8658e-05	-0.0010927	-0.0027166	-0.0040087	-0.0001588	0.00025364	0.00011626	-0.0007174	-0.00046737	-0.00078773	-0.00023387	-0.0024245	-0.0014	-3.6369e-05	-0.0010876	-0.0009743	0.00051402	-0.00085423	-0.00023914	-0.00048562	-0.00042798	-0.00061986	-0.00068273	0.00076571	9.4525e-05	-0.00027437	0.0005107	-8.2549e-05	-0.0010267	0.00077046	0.00052371	-0.0012447	-0.0010326	-0.0011081	0.00086824	0.00085654	0.00051118	-0.001815	-0.0012904
9.6076e-05	0.00039087	0.00065447	-0.001566	-0.00010706	-0.0015715	-0.0022133	-0.00014796	-0.00076482	0.00053965	-0.00086049	-0.00013149	-0.0011307	-0.0026439	-0.0040344	-0.00018473	0.00021604	7.7247e-05	-0.00072745	-0.0004781	-0.00084479	-0.00026087	-0.0024442	-0.001463	-5.2639e-05	-0.0011317	-0.0010149	0.00045686	-0.00086496	-0.00025935	-0.00051121	-0.00048798	-0.00071872	-0.00065544	0.00076182	7.7596e-05	-0.00030148	0.00047135	-0.00012124	-0.0010084	0.00075909	0.00050102	-0.0012259	-0.0010273	-0.001113	0.00083459	0.00083176	0.00049208	-0.0017844	-0.0012666
3.128e-05	0.00031471	0.00056532	-0.0015621	-9.93e-05	-0.0015633	-0.0022643	-0.00022372	-0.00079443	0.00049008	-0.00089809	-0.00018738	-0.0011578	-0.0025849	-0.0040535	-0.00020453	0.00017993	3.669e-05	-0.00074239	-0.00050071	-0.00091319	-0.0002863	-0.0024745	-0.0015289	-6.7575e-05	-0.0011815	-0.0010592	0.00040605	-0.00087771	-0.0002783	-0.00053035	-0.00054424	-0.00081143	-0.00063359	0.00075756	6.1398e-05	-0.00032586	0.0004294	-0.00016624	-0.00099379	0.00074735	0.00047553	-0.0012123	-0.0010305	-0.0011267	0.00079609	0.00080236	0.00047598	-0.0017531	-0.0012536
-3.1496e-05	0.00023759	0.00048077	-0.0015608	-9.3263e-05	-0.0015539	-0.0023124	-0.0002976	-0.0008158	0.00044072	-0.00094532	-0.00026106	-0.0011674	-0.0025503	-0.0040577	-0.00022351	0.00014504	-8.7059e-06	-0.00076347	-0.00053631	-0.00099146	-0.00031002	-0.0025187	-0.0016008	-8.261e-05	-0.0012342	-0.0011068	0.00035644	-0.00089403	-0.00029583	-0.00054615	-0.00059419	-0.00089575	-0.00061581	0.00075348	4.5926e-05	-0.00034624	0.00038768	-0.00021892	-0.00097686	0.00073881	0.00044943	-0.0012078	-0.0010449	-0.001149	0.00075267	0.00077424	0.00046092	-0.0017222	-0.0012466
-8.8843e-05	0.0001653	0.00040279	-0.0015624	-8.8301e-05	-0.0015456	-0.0023586	-0.00036978	-0.00083205	0.00038849	-0.0010033	-0.00034997	-0.0011576	-0.0025322	-0.0040487	-0.00024305	0.0001115	-5.7132e-05	-0.00079039	-0.00058633	-0.0010726	-0.00033506	-0.002576	-0.0016791	-9.6995e-05	-0.0012896	-0.0011568	0.00030592	-0.00091238	-0.00031433	-0.00055795	-0.00063671	-0.00097606	-0.00060231	0.000745	3.0571e-05	-0.00036336	0.00034551	-0.00027461	-0.00096	0.00073283	0.00042386	-0.0012117	-0.0010678	-0.0011761	0.00070786	0.0007406	0.00044276	-0.0016907	-0.0012394
-0.00014255	9.9891e-05	0.00033046	-0.0015679	-8.6852e-05	-0.0015417	-0.0024001	-0.00043883	-0.00084644	0.00033279	-0.0010751	-0.00045112	-0.0011372	-0.0025248	-0.004031	-0.00026639	7.9092e-05	-0.00010917	-0.00082335	-0.00064743	-0.0011496	-0.00035734	-0.002642	-0.0017598	-0.0001099	-0.0013462	-0.0012059	0.00025547	-0.00093325	-0.00033569	-0.00056589	-0.00067228	-0.0010502	-0.00059517	0.00072921	1.3505e-05	-0.00037743	0.00030198	-0.00033226	-0.0009482	0.00072917	0.00040071	-0.0012198	-0.001094	-0.0012016	0.00066049	0.00069949	0.00042261	-0.0016615	-0.0012346
-0.00019536	3.5181e-05	0.00026339	-0.0015784	-8.9453e-05	-0.0015405	-0.0024375	-0.00050807	-0.0008642	0.0002771	-0.001158	-0.0005693	-0.00111	-0.0025169	-0.0040084	-0.00029947	4.6911e-05	-0.00016477	-0.00086288	-0.00071869	-0.0012206	-0.00038008	-0.0027237	-0.0018382	-0.00012111	-0.0014118	-0.0012588	0.00020546	-0.00096005	-0.00035865	-0.00057029	-0.00070329	-0.0011114	-0.00059251	0.0007073	-8.3559e-06	-0.00039009	0.00025961	-0.00039547	-0.00094193	0.0007269	0.00037677	-0.0012311	-0.0011187	-0.0012275	0.00060978	0.00064978	0.00039447	-0.0016367	-0.001234
-0.00024786	-2.8761e-05	0.00019384	-0.001594	-9.5475e-05	-0.0015407	-0.0024774	-0.00057716	-0.0008908	0.00022241	-0.0012435	-0.00069676	-0.0010784	-0.0025011	-0.0039779	-0.0003381	1.1295e-05	-0.00022277	-0.00090907	-0.0007998	-0.0012867	-0.00040441	-0.0028167	-0.0019149	-0.00013241	-0.0014851	-0.0013188	0.00015333	-0.0009898	-0.00038128	-0.00057292	-0.00073046	-0.0011603	-0.00059431	0.00067915	-3.6666e-05	-0.00040547	0.00021664	-0.0004642	-0.00093685	0.00072358	0.00034814	-0.0012432	-0.001142	-0.0012534	0.00056441	0.00059763	0.00035899	-0.0016164	-0.001236
-0.00030274	-9.1194e-05	0.00011913	-0.0016145	-0.00010375	-0.0015426	-0.0025211	-0.00064304	-0.00093951	0.00016673	-0.0013387	-0.00081677	-0.0010415	-0.0024786	-0.0039399	-0.0003846	-2.9949e-05	-0.00028497	-0.00096111	-0.00088689	-0.0013509	-0.00043532	-0.0029111	-0.0019948	-0.00014592	-0.0015624	-0.0013835	0.00010498	-0.0010211	-0.00040382	-0.00056802	-0.00075734	-0.0012044	-0.0006003	0.00064419	-7.1163e-05	-0.00042404	0.00017224	-0.00053246	-0.00093564	0.00071992	0.00031818	-0.0012566	-0.0011655	-0.0012813	0.00051885	0.00054633	0.00032051	-0.0016025	-0.001241
-0.00036127	-0.00014817	4.0356e-05	-0.0016414	-0.00011098	-0.0015474	-0.00257	-0.00070784	-0.0010119	0.00010841	-0.0014442	-0.00092946	-0.00099475	-0.0024484	-0.0038954	-0.00043851	-7.6891e-05	-0.00035162	-0.0010159	-0.00097657	-0.0014114	-0.00047225	-0.0030045	-0.0020748	-0.00016095	-0.0016435	-0.0014519	5.6173e-05	-0.0010527	-0.00042633	-0.0005626	-0.00078584	-0.0012469	-0.00061302	0.00060272	-0.00011184	-0.00044621	0.00012715	-0.00060089	-0.00094534	0.00071725	0.00028863	-0.0012717	-0.0011897	-0.001309	0.00046055	0.00049768	0.0002829	-0.0015945	-0.0012472
-0.00042233	-0.00020265	-3.7767e-05	-0.0016724	-0.00011942	-0.0015565	-0.0026259	-0.00077359	-0.0010981	4.8096e-05	-0.0015591	-0.0010299	-0.00094377	-0.0024037	-0.0038445	-0.00050219	-0.00012637	-0.00041919	-0.0010731	-0.0010664	-0.0014674	-0.00051416	-0.0030918	-0.0021571	-0.0001797	-0.0017255	-0.0015218	6.8535e-06	-0.0010868	-0.00044934	-0.00055974	-0.00081701	-0.0012887	-0.00062837	0.00055401	-0.00015557	-0.00046978	7.9939e-05	-0.00067333	-0.00096129	0.00071528	0.00026189	-0.0012862	-0.0012115	-0.0013343	0.00039381	0.00044773	0.00024311	-0.0015905	-0.0012541
-0.00049111	-0.00025461	-0.00011189	-0.0017078	-0.00013043	-0.001573	-0.0026928	-0.00084394	-0.0011905	-1.3202e-05	-0.00168	-0.0011247	-0.0008943	-0.0023495	-0.003792	-0.00057031	-0.00017637	-0.00049054	-0.0011298	-0.001156	-0.00152	-0.00056799	-0.0031771	-0.0022438	-0.00020238	-0.0018071	-0.0015916	-4.2564e-05	-0.0011236	-0.00047466	-0.00055216	-0.00085146	-0.0013262	-0.00065164	0.00049933	-0.00020154	-0.00049678	3.3014e-05	-0.00074623	-0.00098142	0.00071303	0.00023598	-0.0012969	-0.0012316	-0.0013558	0.00032208	0.00039261	0.00020034	-0.0015902	-0.0012644
-0.00056872	-0.00030948	-0.00018603	-0.0017481	-0.00014461	-0.0015986	-0.0027719	-0.00092151	-0.0012884	-7.6465e-05	-0.0018068	-0.0012187	-0.00084797	-0.0022868	-0.0037441	-0.00063828	-0.00022705	-0.00056967	-0.001186	-0.0012443	-0.0015701	-0.00063663	-0.0032661	-0.0023361	-0.00022929	-0.0018853	-0.0016654	-9.1497e-05	-0.0011605	-0.00049866	-0.00054231	-0.00088483	-0.0013588	-0.00068318	0.00043731	-0.00025194	-0.00052835	-1.247e-05	-0.00081725	-0.0010068	0.00070661	0.00020799	-0.0013054	-0.0012526	-0.0013718	0.00025054	0.00033651	0.00015497	-0.0015932	-0.0012789
-0.0006528	-0.00037086	-0.00026452	-0.0017926	-0.00016396	-0.0016346	-0.0028638	-0.0010062	-0.001396	-0.00014665	-0.001937	-0.0013114	-0.00080589	-0.0022213	-0.003712	-0.0007068	-0.00027886	-0.00065676	-0.0012429	-0.0013308	-0.0016165	-0.00071922	-0.0033588	-0.0024273	-0.00025482	-0.0019609	-0.0017431	-0.0001447	-0.0011998	-0.00052658	-0.00053781	-0.00090978	-0.0013886	-0.00072321	0.00036956	-0.00030849	-0.00056426	-5.9611e-05	-0.00088758	-0.0010378	0.00069585	0.00017864	-0.0013176	-0.0012719	-0.0013824	0.00018051	0.00027901	0.00010104	-0.0015996	-0.0012974
-0.00074469	-0.00043904	-0.00034593	-0.0018422	-0.00018766	-0.0016812	-0.0029729	-0.0010999	-0.0015211	-0.00022038	-0.0020685	-0.0014027	-0.00076678	-0.0021553	-0.0036973	-0.00077798	-0.00033265	-0.00074903	-0.0012988	-0.0014146	-0.0016609	-0.00080941	-0.0034542	-0.002517	-0.00027708	-0.0020361	-0.0018179	-0.00020256	-0.0012369	-0.00055563	-0.00053693	-0.00092482	-0.0014184	-0.00077209	0.00029945	-0.00037083	-0.00060341	-0.00010805	-0.00095763	-0.0010707	0.00068181	0.00014395	-0.0013334	-0.0012901	-0.0013882	0.00010768	0.00021946	3.3587e-05	-0.0016096	-0.0013212
-0.00084575	-0.00051715	-0.0004392	-0.001897	-0.00021023	-0.0017364	-0.003104	-0.0012043	-0.0016633	-0.00029233	-0.0021998	-0.0014887	-0.00072819	-0.0020977	-0.0036975	-0.00085175	-0.00039013	-0.00084404	-0.0013481	-0.0014943	-0.0017076	-0.00090166	-0.0035505	-0.0026111	-0.00028914	-0.0021159	-0.0018862	-0.00026417	-0.0012729	-0.00058777	-0.00053817	-0.00093827	-0.0014487	-0.00083222	0.00022591	-0.0004349	-0.00064445	-0.00015531	-0.0010274	-0.0011082	0.00066439	0.0001037	-0.0013465	-0.0013105	-0.0013889	2.4323e-05	0.00015819	-3.5835e-05	-0.0016232	-0.0013478
-0.00095516	-0.00060792	-0.00054299	-0.0019566	-0.00022529	-0.001801	-0.0032578	-0.0013223	-0.0018157	-0.00036302	-0.0023315	-0.0015769	-0.00069408	-0.0020595	-0.003703	-0.0009277	-0.00045055	-0.00094551	-0.0013904	-0.0015698	-0.0017518	-0.00099227	-0.0036453	-0.0027046	-0.00029298	-0.0021953	-0.0019466	-0.00032991	-0.0013104	-0.00062607	-0.00054399	-0.00095293	-0.0014788	-0.00090104	0.00014891	-0.00049897	-0.00068646	-0.00020492	-0.0010973	-0.0011478	0.00064482	6.2002e-05	-0.0013557	-0.0013338	-0.0013889	-6.6975e-05	9.0053e-05	-0.0001069	-0.0016432	-0.0013747
-0.0010733	-0.00070407	-0.00064953	-0.0020189	-0.00023695	-0.0018743	-0.0034346	-0.0014589	-0.001983	-0.00043537	-0.002467	-0.0016735	-0.00066464	-0.0020421	-0.0037112	-0.0010042	-0.00051415	-0.0010538	-0.0014273	-0.0016414	-0.0017859	-0.001081	-0.0037352	-0.0027961	-0.00028797	-0.0022721	-0.0020008	-0.00039852	-0.0013475	-0.00066713	-0.00055141	-0.00096408	-0.0015037	-0.00097326	6.5779e-05	-0.00056187	-0.00072716	-0.00025894	-0.0011676	-0.0011912	0.00062082	1.9654e-05	-0.0013618	-0.0013577	-0.0013857	-0.00016934	2.4197e-05	-0.00017005	-0.001669	-0.0014029
-0.0011997	-0.00080754	-0.00075534	-0.0020805	-0.00025437	-0.0019542	-0.0036392	-0.0016124	-0.0021731	-0.00050999	-0.0026069	-0.0017713	-0.00063141	-0.0020509	-0.00373	-0.0010835	-0.00058315	-0.0011612	-0.0014612	-0.0017084	-0.0018117	-0.0011689	-0.0038161	-0.0028797	-0.00027278	-0.0023446	-0.0020489	-0.00046353	-0.0013839	-0.00071078	-0.00055753	-0.00097628	-0.0015186	-0.0010498	-2.2384e-05	-0.00062618	-0.00076737	-0.00031873	-0.0012407	-0.0012433	0.0005885	-2.841e-05	-0.0013684	-0.0013798	-0.0013755	-0.00027627	-3.5736e-05	-0.00022377	-0.0016965	-0.001433
-0.0013341	-0.0009169	-0.00086205	-0.0021419	-0.0002806	-0.0020392	-0.0038743	-0.0017815	-0.0023826	-0.00058078	-0.0027518	-0.0018651	-0.00060644	-0.002085	-0.0037536	-0.0011665	-0.00065833	-0.0012643	-0.0014901	-0.0017672	-0.0018315	-0.0012569	-0.0038909	-0.0029596	-0.00024755	-0.0024147	-0.0020915	-0.00052547	-0.0014198	-0.00075478	-0.0005621	-0.00099186	-0.0015216	-0.0011315	-0.00011292	-0.00069201	-0.00080725	-0.00038195	-0.0013171	-0.0013046	0.00054937	-8.1124e-05	-0.0013778	-0.0013998	-0.0013592	-0.00038948	-9.2495e-05	-0.00026956	-0.0017247	-0.0014625
-0.001471	-0.0010236	-0.00097149	-0.0022045	-0.00030877	-0.0021296	-0.0041371	-0.0019657	-0.0026093	-0.00064857	-0.0028911	-0.001949	-0.00059283	-0.0021483	-0.0037809	-0.0012451	-0.00073611	-0.0013616	-0.0015116	-0.0018124	-0.001848	-0.0013407	-0.0039672	-0.0030386	-0.00021447	-0.0024832	-0.0021318	-0.00058738	-0.0014561	-0.0007996	-0.0005673	-0.0010081	-0.0015134	-0.0012207	-0.00020705	-0.00075752	-0.0008482	-0.00044648	-0.0013998	-0.0013718	0.00050593	-0.00013429	-0.0013831	-0.0014169	-0.0013362	-0.00050868	-0.00014177	-0.00030337	-0.0017531	-0.0014934
-0.0016049	-0.0011305	-0.0010822	-0.0022669	-0.00033741	-0.0022268	-0.0044184	-0.0021632	-0.0028458	-0.00071389	-0.0030245	-0.0020288	-0.00058226	-0.0022321	-0.0038025	-0.0013131	-0.0008129	-0.0014496	-0.0015223	-0.0018391	-0.0018636	-0.0014213	-0.0040347	-0.0031099	-0.00016997	-0.0025455	-0.0021696	-0.00064747	-0.001493	-0.00084603	-0.00057288	-0.0010216	-0.0014926	-0.0013185	-0.00030304	-0.00082188	-0.00089114	-0.00051128	-0.0014906	-0.0014383	0.00045918	-0.00018353	-0.0013805	-0.001426	-0.0013043	-0.00062379	-0.00018028	-0.00032182	-0.0017808	-0.0015273
-0.001734	-0.0012359	-0.0011926	-0.0023308	-0.00036599	-0.0023308	-0.0047145	-0.0023696	-0.0030834	-0.00077636	-0.0031546	-0.0021078	-0.00056887	-0.0023276	-0.0038106	-0.0013682	-0.00088631	-0.001528	-0.0015175	-0.0018489	-0.0018742	-0.0014958	-0.0040884	-0.0031693	-0.0001187	-0.0026027	-0.0022015	-0.00070564	-0.0015365	-0.00089068	-0.00058102	-0.0010333	-0.0014585	-0.0014206	-0.00039826	-0.00088556	-0.00093592	-0.00057117	-0.0015885	-0.0014995	0.00040899	-0.00022799	-0.0013693	-0.0014211	-0.001261	-0.00072677	-0.00019939	-0.00033148	-0.0018104	-0.0015628
-0.001855	-0.0013278	-0.0012971	-0.0023922	-0.00039461	-0.002439	-0.0050224	-0.0025763	-0.0033176	-0.00083602	-0.0032776	-0.0021773	-0.00055607	-0.0024262	-0.0038008	-0.001409	-0.00095397	-0.0015957	-0.0014954	-0.0018412	-0.0018788	-0.0015639	-0.0041285	-0.0032117	-6.2405e-05	-0.0026627	-0.0022275	-0.00076218	-0.0015793	-0.00093887	-0.00058941	-0.0010479	-0.0014093	-0.0015224	-0.00049265	-0.00094947	-0.00098467	-0.00062613	-0.0016939	-0.0015509	0.00035694	-0.00026898	-0.0013461	-0.0014017	-0.0012021	-0.00082103	-0.00020035	-0.00033693	-0.0018428	-0.001599
-0.001958	-0.001406	-0.0013855	-0.0024447	-0.00042327	-0.0025467	-0.0053393	-0.0027752	-0.0035388	-0.00089123	-0.0033917	-0.0022315	-0.00054504	-0.002526	-0.0037762	-0.0014335	-0.001015	-0.0016519	-0.0014565	-0.001812	-0.0018733	-0.0016213	-0.0041568	-0.003236	-8.433e-07	-0.0027205	-0.0022486	-0.00081231	-0.001618	-0.00099393	-0.00059384	-0.0010594	-0.0013439	-0.0016212	-0.00058279	-0.0010106	-0.0010386	-0.00067844	-0.0018045	-0.0015925	0.00030693	-0.00030676	-0.0013066	-0.0013683	-0.0011319	-0.0009178	-0.00018191	-0.00034088	-0.0018765	-0.0016359
-0.0020323	-0.0014699	-0.0014471	-0.0024865	-0.00044985	-0.002648	-0.005655	-0.0029595	-0.0037296	-0.00093919	-0.0034944	-0.0022709	-0.00054164	-0.0026224	-0.003738	-0.0014336	-0.0010669	-0.0016935	-0.0014	-0.0017582	-0.0018534	-0.0016626	-0.004171	-0.0032403	6.8652e-05	-0.0027788	-0.0022607	-0.00085382	-0.0016588	-0.0010502	-0.00059675	-0.001056	-0.0012674	-0.0017148	-0.00066414	-0.0010636	-0.0010925	-0.00072635	-0.0019158	-0.0016233	0.00025761	-0.00034057	-0.0012425	-0.0013165	-0.0010461	-0.0010203	-0.00014945	-0.00034282	-0.0019073	-0.0016718
-0.0020681	-0.0015036	-0.0014712	-0.0025171	-0.00047251	-0.0027378	-0.0059518	-0.0031241	-0.003879	-0.00097951	-0.0035883	-0.0022994	-0.00053917	-0.0027032	-0.00368	-0.0014015	-0.0011047	-0.0017086	-0.0013214	-0.0016735	-0.0018097	-0.0016939	-0.0041661	-0.0032146	0.00014757	-0.002827	-0.0022579	-0.00089089	-0.001705	-0.0011065	-0.00059312	-0.0010366	-0.0011835	-0.0017966	-0.00072672	-0.0011054	-0.0011426	-0.00076326	-0.0020204	-0.0016431	0.000207	-0.00036979	-0.0011516	-0.0012405	-0.00094202	-0.0011177	-0.00010902	-0.00033568	-0.0019332	-0.0017075
-0.0020577	-0.001487	-0.001456	-0.0025341	-0.00048694	-0.002816	-0.006214	-0.0032597	-0.0039828	-0.0010114	-0.0036666	-0.0023193	-0.00053071	-0.0027605	-0.0036009	-0.0013345	-0.0011216	-0.0016926	-0.0012178	-0.0015473	-0.0017352	-0.0017114	-0.0041378	-0.0031609	0.00024103	-0.0028518	-0.0022349	-0.00092262	-0.0017581	-0.0011614	-0.00058186	-0.0010041	-0.00109	-0.0018575	-0.00076511	-0.0011362	-0.0011849	-0.00078815	-0.0021184	-0.0016517	0.00015862	-0.00039216	-0.0010382	-0.0011399	-0.0008202	-0.0012001	-6.323e-05	-0.00031922	-0.0019552	-0.0017446
-0.0019944	-0.0014114	-0.0013881	-0.0025357	-0.00049582	-0.0028835	-0.0064359	-0.003352	-0.0040369	-0.0010305	-0.0037259	-0.002334	-0.00051485	-0.0027808	-0.0034996	-0.0012416	-0.0011102	-0.001651	-0.0010836	-0.0013796	-0.0016234	-0.001709	-0.0040796	-0.0030806	0.00035602	-0.002843	-0.0021852	-0.00095341	-0.00181	-0.0012096	-0.00055697	-0.00095399	-0.00098482	-0.0018849	-0.00077732	-0.0011541	-0.0012163	-0.00080954	-0.0022044	-0.001655	0.00011527	-0.00040849	-0.00090073	-0.0010143	-0.00067078	-0.0012623	-9.2569e-06	-0.00029292	-0.0019736	-0.0017828
-0.0018812	-0.0012833	-0.0012618	-0.0025224	-0.00049955	-0.0029391	-0.0066172	-0.0033923	-0.0040419	-0.0010371	-0.0037607	-0.0023485	-0.00048589	-0.0027604	-0.0033824	-0.0011339	-0.0010712	-0.0015911	-0.00091682	-0.0011784	-0.0014725	-0.001691	-0.0039919	-0.0029714	0.00049911	-0.0028029	-0.0021116	-0.00098212	-0.0018537	-0.0012546	-0.00051961	-0.00088674	-0.00087546	-0.0018736	-0.00076115	-0.0011544	-0.00124	-0.00081773	-0.0022688	-0.0016581	7.7681e-05	-0.00042259	-0.00074605	-0.00086102	-0.00049604	-0.0013079	4.8829e-05	-0.00025239	-0.0019883	-0.0018208
-0.0017191	-0.001116	-0.0010854	-0.0024926	-0.00049346	-0.0029769	-0.0067632	-0.0033695	-0.0039955	-0.001025	-0.0037724	-0.0023534	-0.00044008	-0.0026966	-0.0032642	-0.0010179	-0.0010077	-0.0015161	-0.00071857	-0.00094776	-0.0012855	-0.0016611	-0.003878	-0.0028451	0.00067219	-0.0027309	-0.002018	-0.0010031	-0.0018945	-0.0012947	-0.0004747	-0.00080528	-0.00076763	-0.001825	-0.00072115	-0.0011326	-0.0012561	-0.00081154	-0.0023092	-0.0016587	4.5674e-05	-0.00043338	-0.00058236	-0.00068848	-0.00031261	-0.0013309	0.000105	-0.00020281	-0.0019937	-0.0018542
-0.0015182	-0.00091031	-0.0008702	-0.0024462	-0.00047714	-0.0029957	-0.0068732	-0.0032761	-0.0039049	-0.00098691	-0.0037473	-0.0023523	-0.00038732	-0.0025942	-0.0031513	-0.00089716	-0.0009234	-0.0014249	-0.00049007	-0.00069184	-0.001075	-0.0016169	-0.0037425	-0.0026961	0.00086516	-0.0026233	-0.0019069	-0.0010129	-0.0019284	-0.0013278	-0.00042144	-0.00071203	-0.00066526	-0.0017462	-0.00066415	-0.0010842	-0.0012658	-0.00079383	-0.0023221	-0.0016575	2.0052e-05	-0.00044048	-0.00041306	-0.00050727	-0.00012954	-0.0013155	0.00016197	-0.00013979	-0.0019893	-0.0018774
-0.0012936	-0.00067429	-0.00062567	-0.002387	-0.00045083	-0.0029993	-0.0069368	-0.0031105	-0.0037734	-0.00092068	-0.0036912	-0.0023444	-0.00033375	-0.0024586	-0.0030334	-0.0007733	-0.00082118	-0.0013197	-0.00024143	-0.00042066	-0.00084973	-0.001555	-0.0035925	-0.0025347	0.0010659	-0.0024864	-0.0017809	-0.0010138	-0.0019513	-0.001356	-0.00036221	-0.00061476	-0.00056987	-0.00165	-0.0005929	-0.0010091	-0.0012701	-0.00075735	-0.0023106	-0.0016524	2.1365e-06	-0.0004462	-0.00025175	-0.0003317	4.5735e-05	-0.001242	0.00021748	-5.7258e-05	-0.00198	-0.0018893
-0.0010557	-0.00042774	-0.0003675	-0.0023149	-0.00041275	-0.0029885	-0.0069439	-0.0028826	-0.0036017	-0.00083005	-0.0036026	-0.0023281	-0.00026713	-0.0022898	-0.0028946	-0.00064845	-0.00070503	-0.0012063	1.684e-05	-0.00015112	-0.00061656	-0.0014649	-0.0034078	-0.0023641	0.0012613	-0.0023191	-0.0016465	-0.0010067	-0.0019701	-0.0013731	-0.00029898	-0.00051728	-0.0004871	-0.0015525	-0.00050668	-0.00090911	-0.0012669	-0.00070792	-0.0022681	-0.0016423	-1.0705e-05	-0.00044574	-0.00010381	-0.00017627	0.00020252	-0.0010983	0.00026423	3.4815e-05	-0.0019673	-0.0018891
-0.00082054	-0.0001845	-0.00011415	-0.0022303	-0.00036477	-0.002965	-0.0068817	-0.0025991	-0.0033917	-0.00071808	-0.0034786	-0.0023037	-0.00018658	-0.0021064	-0.0027548	-0.00052277	-0.00058102	-0.0010893	0.00027344	0.00010742	-0.00038828	-0.0013545	-0.0032112	-0.0021777	0.0014424	-0.0021195	-0.0014997	-0.00099031	-0.0019763	-0.0013845	-0.00023323	-0.00041685	-0.00041299	-0.0014625	-0.00040657	-0.00078827	-0.0012478	-0.00064311	-0.0021908	-0.0016324	-2.0224e-05	-0.00043524	3.1127e-05	-4.7054e-05	0.00034054	-0.00087475	0.00029632	0.0001033	-0.0019504	-0.0018759
-0.00059649	5.0556e-05	0.00012239	-0.0021335	-0.00030172	-0.0029281	-0.0067281	-0.0022652	-0.0031488	-0.00058564	-0.0033276	-0.0022649	-9.4484e-05	-0.0018981	-0.0026379	-0.00040025	-0.00045679	-0.0009746	0.00051265	0.0003464	-0.00016258	-0.001231	-0.0030005	-0.0019915	0.0016009	-0.0018731	-0.0013295	-0.00096501	-0.0019671	-0.001394	-0.00016862	-0.00031402	-0.00034235	-0.0013786	-0.00029695	-0.00065351	-0.0011952	-0.00055972	-0.0020733	-0.0016226	-2.2701e-05	-0.00042328	0.00015591	5.1588e-05	0.00045538	-0.00057451	0.00031055	0.00011903	-0.0019266	-0.0018546
-0.00039117	0.00027161	0.00033959	-0.0020223	-0.00022012	-0.0028769	-0.00645	-0.0018819	-0.0028807	-0.00043495	-0.0031392	-0.0022131	2.4909e-06	-0.001673	-0.0025396	-0.00028712	-0.0003422	-0.00087258	0.00073468	0.00056343	6.2848e-05	-0.0010965	-0.002777	-0.001806	0.0017261	-0.0015904	-0.0011284	-0.00093026	-0.0019369	-0.0013907	-9.82e-05	-0.00021812	-0.00028482	-0.0012976	-0.00018381	-0.00051506	-0.0010811	-0.00044357	-0.0019045	-0.0016075	-1.5396e-05	-0.00041668	0.00027278	0.0001255	0.00054323	-0.00024318	0.00031364	0.00010195	-0.0018891	-0.0018283
-0.00021276	0.00046976	0.00052793	-0.0018936	-0.00012232	-0.0028057	-0.0060126	-0.0014619	-0.0025979	-0.00027464	-0.0029267	-0.0021476	9.6032e-05	-0.0014475	-0.0024244	-0.00018825	-0.00023989	-0.00078559	0.00093567	0.00075807	0.0002853	-0.00096104	-0.0025468	-0.0016247	0.0018119	-0.0013198	-0.00089719	-0.00087994	-0.0018827	-0.0013715	-1.9619e-05	-0.00013113	-0.00023901	-0.0012155	-7.7791e-05	-0.00038583	-0.00089025	-0.00028082	-0.0016612	-0.0015879	-4.7863e-06	-0.00042045	0.00036956	0.00017769	0.00061295	2.7652e-05	0.00031126	7.1104e-05	-0.0018396	-0.0017944
-6.9232e-05	0.0006319	0.00066848	-0.0017499	-1.3017e-05	-0.0027119	-0.0053895	-0.0010393	-0.0023116	-0.00010504	-0.0026858	-0.002064	0.00018038	-0.0012342	-0.0022875	-0.00010324	-0.0001512	-0.00070862	0.0011154	0.00092505	0.00049124	-0.00082761	-0.0023082	-0.0014482	0.0018539	-0.0011245	-0.00064345	-0.00081638	-0.0018024	-0.0013255	5.0723e-05	-5.7499e-05	-0.00019738	-0.0011236	6.8188e-06	-0.00027845	-0.0006295	-6.6363e-05	-0.0013444	-0.0015568	3.8506e-06	-0.00043451	0.00043842	0.00021045	0.00067388	0.00016928	0.00030493	3.1801e-05	-0.0017803	-0.0017473
3.7441e-05	0.00074741	0.00074887	-0.0015968	9.7715e-05	-0.0026	-0.0045551	-0.0006665	-0.0020309	7.1925e-05	-0.0024111	-0.0019646	0.00025179	-0.0010471	-0.0021359	-3.2574e-05	-7.7009e-05	-0.00064306	0.0012561	0.0010584	0.00066425	-0.00069925	-0.002073	-0.0012868	0.0018466	-0.00099836	-0.00039134	-0.000741	-0.0016944	-0.0012592	0.00010225	9.5937e-06	-0.00016276	-0.0010162	7.1416e-05	-0.00019255	-0.00034799	0.00016274	-0.0010148	-0.0015167	1.1422e-05	-0.0004525	0.000479	0.0002221	0.00072393	0.00023642	0.00030319	-2.4743e-06	-0.0017079	-0.001681
0.00011256	0.00081149	0.00076962	-0.0014443	0.00019922	-0.002475	-0.0035341	-0.00038068	-0.0017745	0.00025391	-0.0021115	-0.0018414	0.00030401	-0.00087486	-0.0019755	2.3728e-05	-2.1856e-05	-0.00058962	0.0013465	0.0011595	0.00079604	-0.00058031	-0.0018273	-0.0011418	0.0017734	-0.00089189	-0.00018283	-0.0006492	-0.0015605	-0.001176	0.00014162	5.9273e-05	-0.00013573	-0.00088924	0.00012984	-0.00012003	-0.00011475	0.00034952	-0.00076493	-0.0014654	1.2666e-05	-0.00047022	0.00048914	0.00020858	0.00074156	0.00028731	0.00031277	-1.8926e-05	-0.0016228	-0.0015869
0.00016139	0.00082791	0.00073426	-0.0012953	0.00028745	-0.0023276	-0.0024855	-0.00018678	-0.0015591	0.00042728	-0.0017833	-0.0016755	0.00032009	-0.00072016	-0.0018087	6.0912e-05	1.604e-05	-0.00054216	0.0013552	0.0012015	0.00087423	-0.00047248	-0.0015841	-0.0010073	0.0016119	-0.00077486	-7.4333e-05	-0.00054867	-0.0013992	-0.0010721	0.00017801	9.6144e-05	-0.000127	-0.00074442	0.00017882	-6.1216e-05	3.8302e-05	0.00046256	-0.00059487	-0.0013906	4.381e-06	-0.00048565	0.00046042	0.00016485	0.00070719	0.00033641	0.00033698	-1.9518e-05	-0.001527	-0.0014819
0.00019463	0.00079461	0.00064632	-0.0011546	0.00035844	-0.00215	-0.0016449	-8.6549e-05	-0.0013834	0.00058121	-0.0014477	-0.0014781	0.00029636	-0.00059092	-0.0016351	8.3373e-05	4.203e-05	-0.00050175	0.0012823	0.0011603	0.00087808	-0.00037275	-0.0013551	-0.00088043	0.0013526	-0.00065564	-5.301e-05	-0.00044188	-0.0012138	-0.00094957	0.00020724	0.00012437	-0.00012945	-0.00059068	0.00020946	-2.4086e-05	0.0001297	0.00055017	-0.00044927	-0.0012904	-1.5474e-05	-0.00050261	0.00037945	8.9552e-05	0.00063131	0.00037173	0.0003547	-7.9866e-06	-0.0014245	-0.0013788
0.00021593	0.00070933	0.00050504	-0.0010181	0.00039606	-0.0019388	-0.0011048	-6.9787e-05	-0.0012209	0.00071633	-0.0011217	-0.0012525	0.00025269	-0.00047483	-0.0014482	8.2745e-05	5.401e-05	-0.00047504	0.0011177	0.0010189	0.00080636	-0.00028728	-0.0011438	-0.00076498	0.001013	-0.00055493	-6.2598e-05	-0.00033862	-0.0010058	-0.00080544	0.00022296	0.00015106	-0.00012892	-0.0004418	0.00022187	-9.3884e-06	0.00018825	0.00062806	-0.00030685	-0.0011747	-4.5699e-05	-0.00051638	0.00023615	-2.348e-05	0.00053374	0.00038517	0.00034094	1.5298e-06	-0.0013134	-0.0012666
0.00022563	0.00057871	0.0003287	-0.00088756	0.00038811	-0.0017016	-0.00076069	-9.2048e-05	-0.0010358	0.00082427	-0.00081856	-0.0010174	0.00020207	-0.00038176	-0.0012561	6.3428e-05	5.2495e-05	-0.00045694	0.00091196	0.00081616	0.00068591	-0.00021723	-0.00093556	-0.00066199	0.00066804	-0.00049476	-9.0063e-05	-0.00024238	-0.00077804	-0.00064274	0.00021283	0.00017389	-0.0001281	-0.00030446	0.00022051	-8.2162e-06	0.00021162	0.00066207	-0.00018868	-0.0010442	-8.0788e-05	-0.00051621	5.3636e-05	-0.00017118	0.00038973	0.00037635	0.00029942	-1.2906e-07	-0.0011958	-0.0011418
0.00022112	0.00042017	0.00014105	-0.00077463	0.00033951	-0.0014555	-0.00049611	-8.1699e-05	-0.0008053	0.00089502	-0.00054745	-0.00078356	0.00014834	-0.00030629	-0.0010634	2.7016e-05	3.7631e-05	-0.00044396	0.00071796	0.00062611	0.00058553	-0.00015119	-0.00076479	-0.00058324	0.00040737	-0.00046381	-0.000131	-0.00015929	-0.00054001	-0.00047564	0.00016948	0.00018223	-0.00014729	-0.00018109	0.00021072	-5.3956e-06	0.00018243	0.00062129	-0.00013599	-0.00091266	-0.00011812	-0.00049981	-0.00010539	-0.00033378	0.00019138	0.00035056	0.00024641	-3.2123e-06	-0.0010766	-0.0010037
0.0002108	0.00025741	-1.5916e-05	-0.00068654	0.0002777	-0.0012121	-0.00027143	-1.7503e-05	-0.00053939	0.00091376	-0.00032239	-0.00058549	9.1165e-05	-0.00025288	-0.00087785	-5.478e-07	8.7522e-06	-0.00043298	0.00057665	0.00049432	0.00052794	-0.00010788	-0.00062149	-0.00053854	0.00025973	-0.00043212	-0.00017667	-9.527e-05	-0.00031966	-0.00032146	9.7404e-05	0.0001588	-0.00019762	-7.7401e-05	0.00020067	8.4746e-06	0.00010934	0.00051375	-0.00015903	-0.00077081	-0.00015243	-0.00047439	-0.00017949	-0.00045736	-2.3042e-05	0.00030136	0.00019936	-4.3272e-06	-0.00095078	-0.00085204
0.00020466	0.00013174	-9.7299e-05	-0.00061764	0.00023515	-0.00097896	-0.00014368	7.5571e-05	-0.00030576	0.00086896	-0.0001592	-0.0004368	3.4216e-05	-0.00020957	-0.00071312	-7.2351e-06	-3.2061e-05	-0.0004195	0.00048924	0.00042757	0.00048669	-8.2393e-05	-0.00052952	-0.00051392	0.00019714	-0.00037041	-0.00020549	-5.9026e-05	-0.00015138	-0.00020593	9.6833e-06	0.00010943	-0.00023695	-7.2759e-06	0.00019216	3.4003e-05	3.8648e-05	0.00040454	-0.00020743	-0.00062713	-0.00018187	-0.00044179	-0.0001559	-0.00048487	-0.00018124	0.00023076	0.00016571	5.4071e-06	-0.00081662	-0.0006898
0.00020857	6.3328e-05	-0.00010266	-0.00055647	0.00022208	-0.00076394	-0.0001351	0.0001521	-0.00017208	0.00074627	-7.2265e-05	-0.00031347	-1.1945e-05	-0.00017965	-0.00057799	6.4102e-06	-8.1417e-05	-0.00039443	0.00042738	0.00039205	0.00043519	-8.665e-05	-0.00048329	-0.00048426	0.00017197	-0.00028573	-0.00020676	-4.2895e-05	-5.1513e-05	-0.00013559	-5.9786e-05	7.6658e-05	-0.00022731	2.158e-05	0.00017475	5.1937e-05	1.2489e-05	0.00033568	-0.00021327	-0.00050626	-0.00020391	-0.00038596	-7.868e-05	-0.00040431	-0.00023678	0.0001394	0.00013527	-1.5135e-06	-0.00067411	-0.00052241
0.00021451	4.0845e-05	-6.6319e-05	-0.00049064	0.00022213	-0.00057981	-0.00020004	0.00018017	-0.00013568	0.00055598	-7.0119e-05	-0.00024193	-5.0144e-05	-0.00016698	-0.0004805	2.3179e-05	-0.00012295	-0.00035169	0.00036559	0.00034202	0.00035464	-0.00010211	-0.00044735	-0.00043981	0.00015387	-0.00020428	-0.00020001	-4.4025e-05	-8.667e-06	-9.7852e-05	-8.3073e-05	9.9859e-05	-0.00017728	1.1013e-05	0.00014007	3.9834e-05	3.1649e-05	0.00031363	-0.00017122	-0.00042238	-0.00021638	-0.00031228	3.1321e-06	-0.00025798	-0.0001901	5.2651e-05	9.5409e-05	-3.6662e-05	-0.00053238	-0.00035772
0.0002053	4.4357e-05	-2.2842e-05	-0.00041693	0.00021712	-0.00043704	-0.00026354	0.00015869	-0.00013755	0.00033298	-0.00013904	-0.00023016	-8.0229e-05	-0.00018093	-0.00040434	4.03e-05	-0.00014076	-0.00028886	0.00029169	0.0002702	0.00026055	-0.00010854	-0.00039856	-0.00037765	0.00013131	-0.00014324	-0.00018148	-5.9242e-05	-2.3181e-06	-8.1707e-05	-7.3782e-05	0.00015293	-0.00011593	-2.0834e-05	9.2122e-05	-4.2717e-07	6.2221e-05	0.00030747	-0.00010869	-0.00038169	-0.00021876	-0.00024243	6.5245e-05	-0.00011513	-8.5054e-05	-1.1045e-05	3.847e-05	-7.4821e-05	-0.00040661	-0.00021299
0.00017194	4.6243e-05	1.4319e-05	-0.00034582	0.00019254	-0.00033747	-0.00030074	0.00012669	-0.00014979	0.0001264	-0.00023509	-0.00024729	-0.00010356	-0.00022336	-0.00033956	3.8577e-05	-0.00012876	-0.00021219	0.00020813	0.00018583	0.00016896	-0.00010108	-0.00032504	-0.00030576	0.00010315	-0.00010513	-0.00016335	-8.1367e-05	-1.8065e-05	-8.1616e-05	-5.401e-05	0.00019736	-6.1067e-05	-5.4881e-05	4.1695e-05	-4.6172e-05	7.1e-05	0.00028394	-5.5908e-05	-0.00036959	-0.00021674	-0.00018435	8.2641e-05	-1.5374e-05	1.6684e-05	-5.5748e-05	-2.4698e-05	-0.00010055	-0.00030352	-0.00010937
0.00011699	3.511e-05	4.0273e-05	-0.00027856	0.00014757	-0.00027018	-0.00029138	0.00010846	-0.00015404	-2.3581e-05	-0.00029191	-0.00024409	-0.00011743	-0.00026968	-0.00026479	2.6509e-05	-9.2751e-05	-0.00014056	0.0001264	0.00010622	9.1207e-05	-8.1909e-05	-0.00023997	-0.00023205	7.5007e-05	-8.421e-05	-0.00013914	-9.8836e-05	-4.1624e-05	-8.9117e-05	-3.8028e-05	0.00021312	-2.128e-05	-7.8369e-05	-7.2927e-07	-8.3516e-05	5.1001e-05	0.00023371	-3.0149e-05	-0.00034661	-0.00021528	-0.00013648	5.6251e-05	3.1026e-05	6.9512e-05	-7.8946e-05	-6.684e-05	-0.0001082	-0.00022282	-5.6911e-05
5.3957e-05	1.5252e-05	4.0132e-05	-0.00020131	9.3742e-05	-0.00020575	-0.00023682	8.2813e-05	-0.00012961	-9.2724e-05	-0.000267	-0.00018868	-0.00011023	-0.00026935	-0.00016923	1.3951e-05	-5.3294e-05	-9.0938e-05	5.9284e-05	4.8837e-05	3.0993e-05	-5.0567e-05	-0.00014407	-0.00015446	5.1113e-05	-6.9296e-05	-9.6741e-05	-9.9638e-05	-5.097e-05	-7.7455e-05	-2.4601e-05	0.00017574	-4.2438e-07	-8.1245e-05	-2.1863e-05	-9.2619e-05	2.0574e-05	0.00015789	-2.0672e-05	-0.00027923	-0.00019354	-8.7687e-05	1.8067e-05	2.8783e-05	6.1884e-05	-6.9075e-05	-7.3693e-05	-8.4566e-05	-0.00015434	-4.5592e-05
[truncated: 58 more columns]
