# Supplementary material for: Association between foot thermal responses and shear forces during turning gait in young adults
Source: PeerJ. 2021 Jan 18;9:e10515. doi: 10.7717/peerj.10515 (PMC7819117; doi:10.7717/peerj.10515)
Supplement: Supplemental Information 1 [file peerj-09-10515-s001.zip › STR_Supplemental_Files/ML_GRF_TS.txt]

0.00097086	0.0026348	0.0065975	0.0085596	0.0038606	0.0091405	0.0065298	0.010189	0.0032757	0.0099347	-4.05e-05	-0.011191	0.016109	0.011651	0.0068262	0.021684	0.012094	0.010183	0.017665	0.015795	0.0087994	0.012602	0.0082552	0.012122	0.006655	0.0011649	-0.001136	0.022817	0.023373	0.015681	0.0041738	0.0061666	0.0027855	0.01789	0.0136	0.0079923	0.013285	0.014592	0.0074834	0.014863	0.010431	0.012399	0.0085435	0.004987	0.0040036	0.0087715	0.0084015	0.0093645	-0.0022271	-0.0093928
-0.0060046	0.0010048	0.006022	-0.0050931	-0.0028452	0.0031792	-0.0004864	0.0043739	-0.00054133	0.0020909	-0.0033822	-0.010601	0.0056305	0.0054038	0.0027078	0.011651	0.0067739	0.009017	0.0071506	0.0091433	0.0054397	0.00973	0.0049718	0.0093182	-0.0026347	-0.005191	-0.0076636	0.013944	0.016895	0.010351	-0.0084604	0.00035429	-0.0020181	0.010705	0.0088291	0.0045233	0.0050751	0.0083066	0.0028878	-0.0027798	0.00045336	0.0049767	0.0042542	0.002979	0.002154	0.0048465	0.0012245	0.0024925	-0.011842	-0.016481
-0.013121	-0.0006992	0.005271	-0.018794	-0.0096208	-0.0028834	-0.0076782	-0.0015285	-0.0042957	-0.0057402	-0.006678	-0.009741	-0.004828	-0.000679	-0.0012684	0.001459	0.0013178	0.0075863	-0.0032993	0.0025479	0.0022549	0.0065048	0.0014973	0.0064167	-0.012044	-0.011614	-0.014194	0.0050412	0.010454	0.0050512	-0.021232	-0.0056703	-0.0069929	0.0032702	0.003899	0.000864	-0.0029304	0.0023732	-0.0014376	-0.020427	-0.009597	-0.0025947	-0.00045167	0.00076114	-7.2e-06	0.00060375	-0.006057	-0.004085	-0.02145	-0.023531
-0.020457	-0.0025454	0.0042025	-0.032549	-0.016492	-0.0091099	-0.015117	-0.0075408	-0.0079407	-0.01352	-0.0098875	-0.0084795	-0.015217	-0.0064472	-0.0049802	-0.00897	-0.0043555	0.0057208	-0.013594	-0.0039217	-0.00064833	0.002637	-0.0023012	0.0033618	-0.021595	-0.018084	-0.020702	-0.0039009	0.0041152	-0.00016507	-0.034059	-0.011948	-0.012171	-0.0045807	-0.0012719	-0.0030991	-0.010562	-0.0029658	-0.0053112	-0.038023	-0.01973	-0.010379	-0.0058315	-0.0017955	-0.0026766	-0.0041135	-0.013399	-0.010136	-0.03101	-0.030489
-0.027969	-0.0045818	0.002744	-0.046221	-0.023392	-0.01546	-0.022755	-0.013617	-0.011451	-0.021156	-0.012982	-0.0068235	-0.025395	-0.011782	-0.0083392	-0.01956	-0.010245	0.0033597	-0.023592	-0.010187	-0.0032376	-0.0019712	-0.006468	0.00014933	-0.031184	-0.02449	-0.027125	-0.01281	-0.0020098	-0.005212	-0.046729	-0.018422	-0.017533	-0.012815	-0.0066602	-0.0073723	-0.017715	-0.007616	-0.0086598	-0.055354	-0.029842	-0.018315	-0.011905	-0.0047355	-0.0059198	-0.0092897	-0.020644	-0.015499	-0.040418	-0.037274
-0.03564	-0.0068822	0.00079	-0.05967	-0.030281	-0.021899	-0.030583	-0.019728	-0.014827	-0.028593	-0.015981	-0.0047885	-0.035229	-0.016609	-0.011297	-0.030233	-0.016346	0.00045625	-0.033211	-0.016233	-0.0055327	-0.0073808	-0.01104	-0.0032335	-0.040723	-0.030735	-0.033367	-0.0216	-0.0078535	-0.010034	-0.059168	-0.025133	-0.023154	-0.021396	-0.012293	-0.012006	-0.02438	-0.011607	-0.011483	-0.072221	-0.03985	-0.026359	-0.018713	-0.0081587	-0.0098314	-0.014853	-0.02763	-0.020065	-0.049582	-0.043829
-0.043511	-0.009558	-0.001809	-0.072804	-0.037164	-0.028442	-0.038614	-0.02585	-0.018125	-0.035839	-0.018949	-0.002462	-0.04464	-0.020908	-0.013844	-0.040932	-0.022649	-0.0030107	-0.042444	-0.022102	-0.0076409	-0.013662	-0.016046	-0.0068123	-0.050137	-0.03674	-0.039325	-0.030201	-0.013395	-0.014613	-0.071347	-0.032143	-0.029146	-0.030322	-0.018236	-0.017079	-0.030633	-0.015077	-0.013868	-0.088502	-0.049711	-0.034485	-0.026297	-0.012182	-0.014499	-0.020703	-0.034198	-0.023826	-0.058442	-0.05013
-0.051627	-0.012756	-0.0052185	-0.085558	-0.044066	-0.035118	-0.046864	-0.031969	-0.021455	-0.042949	-0.022009	-3.6e-05	-0.053581	-0.024733	-0.016036	-0.051589	-0.029135	-0.007017	-0.051339	-0.027885	-0.0097479	-0.020858	-0.021498	-0.010616	-0.059356	-0.04245	-0.044918	-0.03856	-0.018673	-0.018985	-0.083263	-0.039507	-0.035643	-0.039586	-0.024571	-0.02266	-0.036642	-0.018292	-0.016006	-0.10411	-0.0594	-0.042673	-0.034632	-0.01691	-0.019966	-0.026741	-0.040239	-0.026877	-0.066965	-0.056187
-0.060039	-0.016643	-0.009605	-0.097884	-0.051022	-0.04197	-0.05535	-0.038092	-0.02498	-0.050016	-0.025318	0.0022085	-0.062042	-0.028189	-0.017966	-0.062144	-0.035787	-0.011517	-0.059979	-0.033703	-0.012096	-0.028963	-0.027401	-0.014691	-0.068341	-0.047874	-0.050141	-0.046651	-0.023757	-0.023225	-0.094929	-0.047263	-0.042774	-0.049166	-0.031379	-0.028799	-0.042625	-0.021588	-0.018155	-0.11897	-0.068909	-0.050915	-0.043645	-0.022418	-0.026226	-0.03291	-0.045711	-0.029421	-0.075145	-0.062044
-0.068788	-0.02139	-0.015105	-0.10975	-0.058071	-0.049042	-0.064086	-0.044251	-0.028886	-0.057161	-0.029051	0.003939	-0.070037	-0.031425	-0.019766	-0.072553	-0.042609	-0.01645	-0.068477	-0.03969	-0.014944	-0.037944	-0.033771	-0.019093	-0.077076	-0.053082	-0.055079	-0.054464	-0.028747	-0.027436	-0.10636	-0.055417	-0.050637	-0.059029	-0.03872	-0.035519	-0.04884	-0.025333	-0.020622	-0.13307	-0.078264	-0.059224	-0.053209	-0.028736	-0.033231	-0.039208	-0.050667	-0.031747	-0.083018	-0.067778
-0.0779	-0.027152	-0.021813	-0.12115	-0.06524	-0.056368	-0.073063	-0.050502	-0.033327	-0.064511	-0.033376	0.0047965	-0.0776	-0.034598	-0.021569	-0.082787	-0.049616	-0.021751	-0.076939	-0.045964	-0.018525	-0.047744	-0.040629	-0.023889	-0.085589	-0.058212	-0.059928	-0.062022	-0.033738	-0.031717	-0.11756	-0.063946	-0.059278	-0.069124	-0.046605	-0.042794	-0.055535	-0.029882	-0.023722	-0.14642	-0.0875	-0.067623	-0.063147	-0.035823	-0.040862	-0.045674	-0.055245	-0.034185	-0.090646	-0.073487
-0.087354	-0.034028	-0.029734	-0.13208	-0.072522	-0.063947	-0.082234	-0.056903	-0.038386	-0.072177	-0.038429	0.0044495	-0.084761	-0.037857	-0.0235	-0.092826	-0.056833	-0.027358	-0.085443	-0.052607	-0.023007	-0.058283	-0.048004	-0.029145	-0.093935	-0.063454	-0.064953	-0.069358	-0.038809	-0.036151	-0.12852	-0.072786	-0.068677	-0.07937	-0.054987	-0.050549	-0.062932	-0.035521	-0.027733	-0.15904	-0.096672	-0.076142	-0.073243	-0.043562	-0.048944	-0.052393	-0.059666	-0.037052	-0.098119	-0.079277
-0.097089	-0.04204	-0.038782	-0.14253	-0.079864	-0.071727	-0.091513	-0.063499	-0.044049	-0.080241	-0.0443	0.0026265	-0.091547	-0.041316	-0.025662	-0.10265	-0.064273	-0.033219	-0.094021	-0.059642	-0.028447	-0.069467	-0.055917	-0.034913	-0.10218	-0.069008	-0.07044	-0.076513	-0.044004	-0.040786	-0.13921	-0.081828	-0.078727	-0.089664	-0.063746	-0.058649	-0.07117	-0.042429	-0.032849	-0.17097	-0.10583	-0.084807	-0.083261	-0.051762	-0.057248	-0.059456	-0.064187	-0.040586	-0.10553	-0.085242
-0.10699	-0.051121	-0.048773	-0.15245	-0.087167	-0.079609	-0.10077	-0.0703	-0.050196	-0.088737	-0.051001	-0.0008515	-0.097971	-0.045054	-0.028123	-0.11223	-0.071929	-0.039299	-0.10264	-0.067022	-0.034782	-0.081187	-0.064362	-0.041212	-0.11037	-0.075045	-0.076619	-0.083523	-0.049333	-0.045632	-0.14953	-0.09091	-0.089231	-0.099876	-0.0727	-0.066918	-0.080302	-0.050636	-0.039144	-0.18228	-0.11501	-0.093626	-0.09296	-0.060172	-0.06551	-0.066929	-0.06904	-0.044906	-0.11298	-0.091452
-0.11689	-0.0611	-0.059436	-0.16179	-0.094293	-0.087443	-0.10984	-0.07727	-0.056646	-0.097652	-0.058481	-0.0060385	-0.10404	-0.049104	-0.030921	-0.12152	-0.079758	-0.045572	-0.1112	-0.074629	-0.041815	-0.093329	-0.0733	-0.048022	-0.11852	-0.081646	-0.083596	-0.090411	-0.054767	-0.050657	-0.15937	-0.099836	-0.099916	-0.10986	-0.081618	-0.075147	-0.090267	-0.060034	-0.046563	-0.19299	-0.12423	-0.10258	-0.10212	-0.068509	-0.073453	-0.074821	-0.074379	-0.050007	-0.12053	-0.097941
-0.12659	-0.071724	-0.070437	-0.17048	-0.10108	-0.095051	-0.11854	-0.084327	-0.063185	-0.10692	-0.066613	-0.012882	-0.10974	-0.053456	-0.034061	-0.13048	-0.087685	-0.052023	-0.11955	-0.082285	-0.049248	-0.10577	-0.082651	-0.055276	-0.12657	-0.088788	-0.091327	-0.097183	-0.060245	-0.055797	-0.16858	-0.10839	-0.11046	-0.11946	-0.090246	-0.083112	-0.10091	-0.070389	-0.054919	-0.20314	-0.13349	-0.11161	-0.11054	-0.076486	-0.080815	-0.083065	-0.080252	-0.055767	-0.12821	-0.1047
-0.13589	-0.082673	-0.081415	-0.17841	-0.10734	-0.10224	-0.12669	-0.09135	-0.069607	-0.11644	-0.075218	-0.021216	-0.11508	-0.05806	-0.037521	-0.13903	-0.095603	-0.058632	-0.1275	-0.089771	-0.056726	-0.11838	-0.092304	-0.062865	-0.13441	-0.096335	-0.099602	-0.10383	-0.065684	-0.060967	-0.17699	-0.11637	-0.12054	-0.12852	-0.098336	-0.090599	-0.112	-0.081377	-0.063928	-0.21272	-0.14273	-0.12062	-0.11807	-0.083847	-0.087374	-0.091532	-0.086599	-0.061976	-0.136	-0.11168
-0.14457	-0.093592	-0.092002	-0.18548	-0.11293	-0.10884	-0.13412	-0.098192	-0.075736	-0.12606	-0.084079	-0.030794	-0.12005	-0.062838	-0.041249	-0.1471	-0.10338	-0.065367	-0.13485	-0.096856	-0.063882	-0.13103	-0.10211	-0.070652	-0.1419	-0.10406	-0.10809	-0.11032	-0.070993	-0.066069	-0.18442	-0.1236	-0.12982	-0.13689	-0.10567	-0.097419	-0.12326	-0.092625	-0.073247	-0.22169	-0.15187	-0.12948	-0.1246	-0.09039	-0.092966	-0.10004	-0.093273	-0.068368	-0.14384	-0.11879
-0.15244	-0.10412	-0.10186	-0.1916	-0.11771	-0.11468	-0.1407	-0.1047	-0.081437	-0.13562	-0.092964	-0.041314	-0.12464	-0.067686	-0.045178	-0.15459	-0.11089	-0.072166	-0.14141	-0.10332	-0.070389	-0.14357	-0.11191	-0.078476	-0.14886	-0.11167	-0.11642	-0.11662	-0.076084	-0.071011	-0.19072	-0.12993	-0.13804	-0.14446	-0.11206	-0.10342	-0.13437	-0.10375	-0.082507	-0.23001	-0.16079	-0.13803	-0.13009	-0.095979	-0.097498	-0.1084	-0.10007	-0.074654	-0.15164	-0.12592
-0.15933	-0.11393	-0.11071	-0.19667	-0.12158	-0.11965	-0.14632	-0.11072	-0.086616	-0.14493	-0.10164	-0.052432	-0.12887	-0.072489	-0.049225	-0.16144	-0.11799	-0.078934	-0.147	-0.10896	-0.075994	-0.15586	-0.12152	-0.086167	-0.15511	-0.11887	-0.12418	-0.12266	-0.080884	-0.075714	-0.19577	-0.13529	-0.14496	-0.15112	-0.11741	-0.1085	-0.14504	-0.1144	-0.091359	-0.23758	-0.16936	-0.14609	-0.13453	-0.10056	-0.10095	-0.11641	-0.10673	-0.080558	-0.15926	-0.13291
-0.16512	-0.12273	-0.11833	-0.20063	-0.12449	-0.12369	-0.15092	-0.11615	-0.091215	-0.15382	-0.1099	-0.063792	-0.13273	-0.077129	-0.053297	-0.16754	-0.12455	-0.085544	-0.15152	-0.11365	-0.080532	-0.16776	-0.13077	-0.093565	-0.1605	-0.12539	-0.13108	-0.12838	-0.085342	-0.080122	-0.19947	-0.13963	-0.15045	-0.15682	-0.12164	-0.11259	-0.15498	-0.12427	-0.099502	-0.2443	-0.17742	-0.15348	-0.13796	-0.10414	-0.10338	-0.12387	-0.11302	-0.085845	-0.16653	-0.1396
-0.16971	-0.13031	-0.12456	-0.20344	-0.12643	-0.12676	-0.15448	-0.12088	-0.095194	-0.16212	-0.11756	-0.075032	-0.13622	-0.081492	-0.057301	-0.17285	-0.13046	-0.091841	-0.15489	-0.11728	-0.083932	-0.17914	-0.13947	-0.10052	-0.16493	-0.13103	-0.13691	-0.13375	-0.089427	-0.084198	-0.2018	-0.14298	-0.15444	-0.16152	-0.12478	-0.1157	-0.16397	-0.1331	-0.1067	-0.25007	-0.1848	-0.16003	-0.14044	-0.1068	-0.10489	-0.13061	-0.11871	-0.090349	-0.17331	-0.14584
-0.17309	-0.13654	-0.12934	-0.20509	-0.12745	-0.12888	-0.15701	-0.12486	-0.09853	-0.16968	-0.12445	-0.085802	-0.13934	-0.085474	-0.061147	-0.17731	-0.13563	-0.097655	-0.15708	-0.11982	-0.086201	-0.18987	-0.14746	-0.10693	-0.16834	-0.13563	-0.14155	-0.1387	-0.093127	-0.087924	-0.20279	-0.14539	-0.15694	-0.16523	-0.12687	-0.11785	-0.17182	-0.14072	-0.11279	-0.25478	-0.19136	-0.16559	-0.14207	-0.10865	-0.10563	-0.13652	-0.12362	-0.093991	-0.17942	-0.15146
-0.17526	-0.14135	-0.13265	-0.2056	-0.12759	-0.13009	-0.15854	-0.12807	-0.10121	-0.17638	-0.13045	-0.095774	-0.1421	-0.088991	-0.064751	-0.18087	-0.14	-0.10282	-0.15812	-0.12127	-0.087412	-0.19984	-0.15462	-0.11268	-0.17073	-0.13913	-0.14503	-0.14321	-0.096446	-0.091293	-0.2025	-0.14694	-0.15801	-0.16799	-0.12802	-0.11912	-0.17839	-0.14701	-0.11769	-0.25835	-0.19695	-0.17005	-0.14296	-0.10982	-0.10575	-0.14151	-0.12764	-0.096764	-0.18474	-0.15633
-0.17625	-0.14475	-0.13456	-0.20502	-0.12695	-0.13046	-0.15914	-0.13049	-0.10322	-0.1821	-0.13549	-0.10466	-0.1445	-0.091975	-0.068037	-0.18351	-0.1435	-0.10719	-0.15808	-0.1217	-0.087679	-0.20893	-0.16084	-0.11773	-0.17215	-0.14153	-0.14741	-0.14727	-0.099389	-0.094305	-0.20105	-0.14771	-0.15777	-0.16985	-0.12836	-0.1196	-0.18361	-0.1519	-0.12136	-0.26071	-0.20148	-0.17334	-0.14321	-0.11045	-0.1054	-0.14555	-0.13075	-0.098727	-0.18916	-0.16035
-0.17616	-0.14681	-0.13516	-0.20342	-0.12563	-0.13008	-0.15888	-0.13216	-0.10457	-0.18678	-0.13948	-0.11222	-0.14653	-0.094383	-0.070945	-0.18519	-0.14611	-0.11066	-0.15706	-0.12119	-0.087141	-0.21707	-0.16604	-0.12204	-0.17265	-0.14288	-0.14881	-0.15088	-0.10197	-0.096963	-0.19858	-0.14779	-0.15637	-0.17091	-0.12805	-0.11942	-0.18745	-0.15541	-0.12385	-0.26182	-0.20487	-0.17543	-0.14293	-0.11064	-0.10472	-0.14864	-0.13298	-0.09998	-0.19258	-0.16345
-0.1751	-0.14765	-0.1346	-0.20091	-0.12376	-0.12906	-0.15785	-0.13311	-0.10529	-0.19037	-0.14241	-0.11829	-0.14819	-0.096191	-0.073427	-0.18591	-0.14782	-0.11313	-0.15519	-0.11986	-0.085948	-0.22419	-0.17018	-0.1256	-0.17233	-0.14326	-0.14935	-0.15406	-0.10419	-0.099268	-0.19524	-0.14726	-0.15398	-0.17126	-0.12722	-0.11869	-0.18993	-0.15757	-0.12522	-0.26169	-0.20707	-0.17633	-0.1422	-0.11051	-0.10381	-0.15085	-0.1344	-0.10064	-0.19499	-0.16561
-0.17319	-0.1474	-0.13303	-0.1976	-0.12144	-0.12748	-0.15613	-0.13338	-0.10539	-0.19284	-0.14426	-0.12277	-0.14946	-0.097396	-0.075452	-0.18568	-0.14863	-0.11458	-0.1526	-0.11785	-0.084251	-0.23025	-0.17324	-0.12843	-0.17127	-0.1428	-0.14917	-0.15683	-0.10607	-0.10122	-0.1912	-0.14618	-0.1508	-0.17101	-0.12602	-0.11752	-0.19109	-0.15848	-0.12559	-0.26032	-0.20808	-0.17609	-0.14111	-0.11012	-0.10275	-0.15223	-0.13512	-0.10083	-0.19638	-0.16684
-0.17058	-0.14621	-0.13064	-0.1936	-0.11878	-0.12544	-0.15385	-0.13303	-0.10493	-0.1942	-0.14508	-0.12565	-0.15035	-0.098012	-0.07701	-0.18452	-0.14857	-0.11499	-0.14944	-0.1153	-0.082193	-0.2352	-0.17525	-0.13055	-0.16956	-0.14161	-0.14835	-0.15922	-0.10759	-0.10281	-0.18661	-0.14461	-0.14702	-0.17026	-0.12457	-0.11604	-0.19103	-0.15825	-0.12507	-0.25777	-0.20793	-0.17479	-0.1397	-0.10951	-0.10158	-0.15288	-0.13526	-0.10065	-0.19677	-0.16717
-0.16742	-0.14425	-0.1276	-0.18906	-0.11589	-0.12304	-0.1511	-0.13211	-0.10395	-0.19448	-0.1449	-0.12698	-0.15083	-0.098067	-0.078111	-0.18247	-0.14767	-0.11439	-0.14587	-0.11236	-0.079906	-0.23906	-0.17625	-0.13201	-0.1673	-0.13981	-0.14699	-0.16126	-0.10877	-0.10404	-0.18162	-0.14259	-0.14283	-0.16911	-0.12295	-0.11432	-0.18984	-0.15702	-0.12382	-0.25412	-0.20669	-0.17255	-0.13805	-0.1087	-0.10032	-0.1529	-0.13493	-0.10019	-0.19623	-0.16666
-0.16385	-0.14168	-0.12411	-0.18409	-0.11286	-0.12036	-0.14799	-0.13069	-0.10252	-0.19373	-0.14382	-0.12688	-0.15091	-0.097606	-0.078781	-0.17958	-0.14599	-0.11283	-0.14202	-0.10919	-0.077512	-0.24183	-0.1763	-0.13286	-0.16457	-0.13753	-0.14516	-0.16298	-0.10959	-0.1049	-0.17637	-0.14016	-0.13843	-0.16765	-0.12122	-0.11244	-0.18766	-0.15497	-0.12197	-0.24946	-0.20444	-0.16948	-0.13619	-0.10771	-0.099006	-0.15236	-0.13422	-0.099508	-0.19485	-0.16539
-0.16	-0.13865	-0.12032	-0.17883	-0.10977	-0.11747	-0.14461	-0.1288	-0.1007	-0.19204	-0.14193	-0.12551	-0.15058	-0.096686	-0.079067	-0.17593	-0.14359	-0.11039	-0.13802	-0.10591	-0.075119	-0.24356	-0.17548	-0.13313	-0.16146	-0.1349	-0.14293	-0.16441	-0.11005	-0.1054	-0.17098	-0.13735	-0.13396	-0.16597	-0.11944	-0.11047	-0.18463	-0.15225	-0.11969	-0.24391	-0.20128	-0.16574	-0.13415	-0.10655	-0.097629	-0.15136	-0.1332	-0.098659	-0.1927	-0.16347
-0.156	-0.13528	-0.11639	-0.17338	-0.10668	-0.11443	-0.14107	-0.12652	-0.098568	-0.1895	-0.13937	-0.12311	-0.14986	-0.09538	-0.07902	-0.17163	-0.14055	-0.10717	-0.134	-0.10266	-0.072822	-0.24428	-0.17389	-0.13288	-0.15803	-0.13203	-0.14036	-0.16557	-0.11017	-0.10554	-0.16556	-0.13422	-0.12954	-0.16413	-0.11763	-0.10846	-0.18088	-0.14904	-0.11709	-0.23761	-0.19735	-0.16146	-0.13198	-0.10522	-0.096201	-0.14998	-0.13196	-0.097675	-0.1899	-0.16099
-0.15193	-0.13171	-0.11245	-0.16785	-0.10365	-0.11131	-0.13743	-0.1239	-0.096197	-0.18624	-0.13626	-0.1199	-0.14876	-0.093765	-0.078702	-0.16677	-0.13697	-0.10332	-0.13005	-0.09953	-0.070697	-0.24407	-0.17164	-0.13215	-0.15438	-0.12903	-0.1375	-0.16648	-0.10995	-0.10534	-0.16021	-0.13079	-0.12529	-0.16217	-0.1158	-0.10645	-0.17658	-0.1455	-0.11433	-0.2307	-0.19277	-0.15679	-0.1297	-0.10376	-0.094732	-0.1483	-0.13053	-0.096583	-0.18655	-0.15805
-0.14788	-0.12804	-0.1086	-0.16233	-0.10071	-0.10815	-0.13377	-0.12099	-0.093662	-0.18237	-0.13276	-0.11613	-0.14732	-0.09193	-0.078174	-0.16149	-0.13294	-0.098977	-0.12625	-0.096603	-0.068805	-0.243	-0.16882	-0.13101	-0.15058	-0.12599	-0.13443	-0.16716	-0.10942	-0.10485	-0.15501	-0.12713	-0.12126	-0.16015	-0.11397	-0.10446	-0.17185	-0.14179	-0.11151	-0.22332	-0.18766	-0.15186	-0.12736	-0.10217	-0.093235	-0.14638	-0.12897	-0.095408	-0.18276	-0.15475
-0.14391	-0.12436	-0.10492	-0.15691	-0.097905	-0.10498	-0.13015	-0.11786	-0.091033	-0.17803	-0.129	-0.11206	-0.14558	-0.089964	-0.077497	-0.1559	-0.12856	-0.094303	-0.12266	-0.093938	-0.06719	-0.24115	-0.16556	-0.12949	-0.1467	-0.12298	-0.1312	-0.16761	-0.1086	-0.10409	-0.15001	-0.1233	-0.1175	-0.15808	-0.11213	-0.10253	-0.16683	-0.13802	-0.10873	-0.21562	-0.18215	-0.1468	-0.12498	-0.1005	-0.091725	-0.14429	-0.12733	-0.094177	-0.17862	-0.15118
-0.14005	-0.12073	-0.10146	-0.15163	-0.095241	-0.10186	-0.12661	-0.11456	-0.088378	-0.17335	-0.12512	-0.10789	-0.14359	-0.087955	-0.076728	-0.15014	-0.12394	-0.089467	-0.11934	-0.091572	-0.065876	-0.23859	-0.16196	-0.12765	-0.14281	-0.12008	-0.12787	-0.16785	-0.10752	-0.10312	-0.14527	-0.11939	-0.11402	-0.15599	-0.1103	-0.10068	-0.16166	-0.13432	-0.10609	-0.20774	-0.17637	-0.14172	-0.12259	-0.098784	-0.09022	-0.1421	-0.12566	-0.092922	-0.17422	-0.14741
-0.13635	-0.11721	-0.09826	-0.14656	-0.092735	-0.098791	-0.12321	-0.11113	-0.085755	-0.16845	-0.12124	-0.10382	-0.14141	-0.085981	-0.075918	-0.14431	-0.11919	-0.084626	-0.11631	-0.089526	-0.064867	-0.23542	-0.15812	-0.12555	-0.13899	-0.11732	-0.12449	-0.16787	-0.10624	-0.102	-0.14082	-0.11548	-0.11082	-0.15389	-0.10848	-0.098916	-0.15645	-0.13078	-0.10364	-0.19981	-0.17043	-0.13672	-0.12024	-0.097062	-0.088734	-0.13985	-0.124	-0.091671	-0.16966	-0.14353
-0.13281	-0.11384	-0.095325	-0.14173	-0.090393	-0.095812	-0.11997	-0.10763	-0.083219	-0.16346	-0.11745	-0.099997	-0.1391	-0.084113	-0.075109	-0.13854	-0.1144	-0.079928	-0.11358	-0.087803	-0.064152	-0.23172	-0.15413	-0.12324	-0.13529	-0.11474	-0.12112	-0.1677	-0.1048	-0.10077	-0.13669	-0.11165	-0.10787	-0.15179	-0.10668	-0.097255	-0.15129	-0.12746	-0.10143	-0.19195	-0.16443	-0.13187	-0.11794	-0.095374	-0.087285	-0.13762	-0.12239	-0.090454	-0.16499	-0.1396
-0.12945	-0.11064	-0.092659	-0.13716	-0.088217	-0.092939	-0.11694	-0.1041	-0.080816	-0.15848	-0.11383	-0.096538	-0.13672	-0.082401	-0.074336	-0.13291	-0.10966	-0.075494	-0.11115	-0.086394	-0.063706	-0.22756	-0.15008	-0.12077	-0.13177	-0.11235	-0.1178	-0.16734	-0.10326	-0.099498	-0.13291	-0.10799	-0.10517	-0.14971	-0.10492	-0.095706	-0.14629	-0.12442	-0.099485	-0.18427	-0.15845	-0.12724	-0.11574	-0.093759	-0.085887	-0.13545	-0.12087	-0.089292	-0.16029	-0.13566
-0.12628	-0.10765	-0.090254	-0.13287	-0.086206	-0.090188	-0.11414	-0.10057	-0.078581	-0.15358	-0.11045	-0.093512	-0.13433	-0.080884	-0.073625	-0.12751	-0.10506	-0.071416	-0.10902	-0.085281	-0.063492	-0.22302	-0.14603	-0.11819	-0.12848	-0.11017	-0.11456	-0.16681	-0.10167	-0.098229	-0.12948	-0.10456	-0.10267	-0.14764	-0.1032	-0.094271	-0.14151	-0.1217	-0.097824	-0.17684	-0.15259	-0.12287	-0.11366	-0.092248	-0.084554	-0.13339	-0.11948	-0.088205	-0.15563	-0.13178
-0.1233	-0.10486	-0.088099	-0.12888	-0.084356	-0.087573	-0.11157	-0.09708	-0.076539	-0.14884	-0.10733	-0.090949	-0.13199	-0.079584	-0.072991	-0.1224	-0.10067	-0.067757	-0.10717	-0.084436	-0.063467	-0.21817	-0.14206	-0.11554	-0.12546	-0.10819	-0.11144	-0.16612	-0.10008	-0.097007	-0.12641	-0.10142	-0.10034	-0.14561	-0.10155	-0.092951	-0.13702	-0.11931	-0.096449	-0.16975	-0.1469	-0.11881	-0.11172	-0.090868	-0.0833	-0.13149	-0.11824	-0.087202	-0.15104	-0.128
-0.12053	-0.10228	-0.086185	-0.12517	-0.082664	-0.085104	-0.10926	-0.093678	-0.074703	-0.1443	-0.1045	-0.088851	-0.12973	-0.078508	-0.072445	-0.11764	-0.096542	-0.064548	-0.10557	-0.083828	-0.063587	-0.21308	-0.13821	-0.11285	-0.12273	-0.10642	-0.10847	-0.16529	-0.09853	-0.095868	-0.1237	-0.098598	-0.098164	-0.1436	-0.099963	-0.091743	-0.13286	-0.11726	-0.095357	-0.16305	-0.14145	-0.11507	-0.10995	-0.089639	-0.08214	-0.12977	-0.11718	-0.086295	-0.14659	-0.12435
-0.11797	-0.099916	-0.084499	-0.12176	-0.081123	-0.082792	-0.10721	-0.090397	-0.073077	-0.14001	-0.10195	-0.087196	-0.12761	-0.077652	-0.071987	-0.11326	-0.092721	-0.061796	-0.10422	-0.083423	-0.063812	-0.20781	-0.1345	-0.11014	-0.12031	-0.10483	-0.10566	-0.16436	-0.097067	-0.09484	-0.12137	-0.096122	-0.096111	-0.14165	-0.098467	-0.090639	-0.12909	-0.11556	-0.09454	-0.15677	-0.13629	-0.11168	-0.10837	-0.088575	-0.081085	-0.12826	-0.11631	-0.085491	-0.14231	-0.12087
-0.11563	-0.097774	-0.083033	-0.11862	-0.079729	-0.080644	-0.10541	-0.087273	-0.071657	-0.13599	-0.09969	-0.085943	-0.12566	-0.077003	-0.071618	-0.10929	-0.089237	-0.059486	-0.10308	-0.083186	-0.064106	-0.20241	-0.13096	-0.10744	-0.11821	-0.10343	-0.10305	-0.16334	-0.095727	-0.093944	-0.11941	-0.093993	-0.094173	-0.13975	-0.097068	-0.08963	-0.12573	-0.1142	-0.093985	-0.15094	-0.13146	-0.10863	-0.107	-0.087688	-0.08015	-0.12697	-0.11565	-0.0848	-0.13825	-0.11759
-0.11353	-0.095853	-0.081784	-0.11577	-0.07848	-0.078667	-0.10387	-0.084339	-0.070439	-0.13225	-0.09769	-0.085035	-0.1239	-0.076543	-0.071335	-0.10574	-0.086105	-0.057588	-0.10213	-0.083083	-0.064442	-0.19695	-0.12761	-0.10477	-0.11644	-0.1022	-0.10065	-0.16227	-0.094541	-0.093196	-0.11783	-0.092202	-0.09235	-0.13792	-0.09577	-0.088706	-0.12279	-0.11317	-0.093681	-0.14558	-0.12699	-0.10594	-0.10586	-0.08698	-0.079347	-0.12591	-0.11522	-0.084233	-0.13443	-0.11453
-0.11168	-0.094157	-0.08075	-0.11318	-0.077374	-0.076868	-0.10257	-0.081626	-0.069415	-0.1288	-0.095934	-0.084415	-0.12236	-0.07625	-0.071136	-0.1026	-0.083332	-0.056063	-0.10135	-0.083085	-0.064808	-0.19146	-0.12445	-0.10217	-0.11499	-0.10114	-0.098478	-0.16118	-0.093538	-0.092604	-0.11661	-0.090735	-0.090649	-0.13617	-0.094575	-0.087854	-0.12029	-0.11248	-0.093617	-0.14069	-0.12289	-0.10359	-0.10495	-0.086455	-0.078691	-0.12508	-0.11502	-0.083799	-0.13089	-0.11171
-0.11009	-0.092692	-0.07993	-0.11084	-0.076412	-0.075249	-0.10152	-0.07916	-0.068581	-0.12565	-0.094399	-0.084018	-0.12106	-0.076105	-0.071024	-0.099866	-0.080911	-0.054866	-0.10073	-0.083169	-0.065197	-0.186	-0.12149	-0.099651	-0.11387	-0.10025	-0.096557	-0.1601	-0.092737	-0.092179	-0.11576	-0.089575	-0.089083	-0.1345	-0.093482	-0.087062	-0.11824	-0.11212	-0.093782	-0.13627	-0.11919	-0.10158	-0.10429	-0.086113	-0.078194	-0.12446	-0.11505	-0.083509	-0.12766	-0.10915
-0.10878	-0.091465	-0.079329	-0.10875	-0.075596	-0.073817	-0.10069	-0.076964	-0.067936	-0.12278	-0.093064	-0.083785	-0.12002	-0.076091	-0.071003	-0.097509	-0.078831	-0.053955	-0.10025	-0.083319	-0.065619	-0.18061	-0.11872	-0.097247	-0.11308	-0.099517	-0.094903	-0.15907	-0.092156	-0.091927	-0.11527	-0.088701	-0.087669	-0.13293	-0.092486	-0.086321	-0.11663	-0.1121	-0.094171	-0.13232	-0.1159	-0.099904	-0.10389	-0.085951	-0.077871	-0.12406	-0.11532	-0.083369	-0.12475	-0.10686
-0.10776	-0.090485	-0.078951	-0.1069	-0.074933	-0.072574	-0.10009	-0.075057	-0.067482	-0.12021	-0.091911	-0.083662	-0.11924	-0.076194	-0.071082	-0.095501	-0.077072	-0.053288	-0.099895	-0.083524	-0.066088	-0.17532	-0.11615	-0.094989	-0.1126	-0.098953	-0.093533	-0.15809	-0.091807	-0.09186	-0.11512	-0.088098	-0.086429	-0.13146	-0.091577	-0.085619	-0.11546	-0.1124	-0.094783	-0.12883	-0.11302	-0.098545	-0.10374	-0.085971	-0.077736	-0.12386	-0.11582	-0.083386	-0.12218	-0.10483
-0.10704	-0.089761	-0.078799	-0.10528	-0.074429	-0.071521	-0.099706	-0.073455	-0.067224	-0.11792	-0.090926	-0.083603	-0.11874	-0.076406	-0.071269	-0.093809	-0.075613	-0.052831	-0.099664	-0.083785	-0.066628	-0.17017	-0.11378	-0.09291	-0.11246	-0.098565	-0.092463	-0.15722	-0.0917	-0.091985	-0.1153	-0.08775	-0.08538	-0.1301	-0.090744	-0.084949	-0.11471	-0.11304	-0.095617	-0.12579	-0.11054	-0.097493	-0.10386	-0.086174	-0.077803	-0.12385	-0.11653	-0.08356	-0.11996	-0.10309
-0.10662	-0.089301	-0.078874	-0.10387	-0.074093	-0.07066	-0.099532	-0.072171	-0.067168	-0.11592	-0.090097	-0.083571	-0.11852	-0.076724	-0.071572	-0.0924	-0.074429	-0.052556	-0.09955	-0.084106	-0.067265	-0.16518	-0.11162	-0.091043	-0.11264	-0.098364	-0.091705	-0.15646	-0.091841	-0.09231	-0.11579	-0.087645	-0.084539	-0.12885	-0.089974	-0.084303	-0.11438	-0.11402	-0.09668	-0.12318	-0.10846	-0.096737	-0.10423	-0.086563	-0.078092	-0.12402	-0.11744	-0.083894	-0.11809	-0.10163
-0.10651	-0.089112	-0.079176	-0.10268	-0.073935	-0.069989	-0.099563	-0.071218	-0.067319	-0.11421	-0.089421	-0.083539	-0.11856	-0.077147	-0.071996	-0.09124	-0.073495	-0.05244	-0.099554	-0.084498	-0.068027	-0.16039	-0.10965	-0.089418	-0.11316	-0.098365	-0.09127	-0.15584	-0.092235	-0.092842	-0.11656	-0.08777	-0.083922	-0.12771	-0.089255	-0.083676	-0.11446	-0.11536	-0.097981	-0.12099	-0.10678	-0.096265	-0.10486	-0.087146	-0.078621	-0.12438	-0.11855	-0.084392	-0.11658	-0.10045
-0.1067	-0.089198	-0.0797	-0.1017	-0.073963	-0.069505	-0.099796	-0.070603	-0.06768	-0.11279	-0.088895	-0.083489	-0.11885	-0.077678	-0.072541	-0.0903	-0.07279	-0.052464	-0.099678	-0.084975	-0.068939	-0.1558	-0.10792	-0.088068	-0.11401	-0.098584	-0.091166	-0.15538	-0.092888	-0.093585	-0.11759	-0.088118	-0.083538	-0.1267	-0.088575	-0.083066	-0.11494	-0.11706	-0.099535	-0.11919	-0.10547	-0.096064	-0.10576	-0.087933	-0.079413	-0.12493	-0.11986	-0.085056	-0.11542	-0.099563
-0.10719	-0.089556	-0.080438	-0.10092	-0.074184	-0.069202	-0.10023	-0.070334	-0.068247	-0.11166	-0.088523	-0.083417	-0.11938	-0.078316	-0.073205	-0.089557	-0.072292	-0.052608	-0.099926	-0.085554	-0.070022	-0.15144	-0.10641	-0.087016	-0.11519	-0.09904	-0.091399	-0.15509	-0.093803	-0.094539	-0.11886	-0.088681	-0.083392	-0.1258	-0.087925	-0.082472	-0.1158	-0.11913	-0.10136	-0.11778	-0.10452	-0.096124	-0.10693	-0.08894	-0.080492	-0.12566	-0.12134	-0.085894	-0.1146	-0.098963
-0.10795	-0.090184	-0.081382	-0.10034	-0.074603	-0.069072	-0.10086	-0.07041	-0.069006	-0.11084	-0.088311	-0.083325	-0.12012	-0.079059	-0.073979	-0.088995	-0.071982	-0.052852	-0.10031	-0.086253	-0.071289	-0.14731	-0.10517	-0.086288	-0.11673	-0.099752	-0.091974	-0.15498	-0.094984	-0.095705	-0.12036	-0.089455	-0.083489	-0.12502	-0.087299	-0.081897	-0.11705	-0.12159	-0.10347	-0.11672	-0.10391	-0.096434	-0.10837	-0.090179	-0.081881	-0.12658	-0.12302	-0.086914	-0.11412	-0.098651
-0.10899	-0.091073	-0.082517	-0.099952	-0.075222	-0.069106	-0.10169	-0.070829	-0.069941	-0.11033	-0.088265	-0.083225	-0.12104	-0.079903	-0.074848	-0.088604	-0.071842	-0.053177	-0.10083	-0.087086	-0.072746	-0.14344	-0.1042	-0.085901	-0.11861	-0.10074	-0.092896	-0.15506	-0.096434	-0.09708	-0.12208	-0.090436	-0.083832	-0.12435	-0.086694	-0.081347	-0.11866	-0.12442	-0.1059	-0.11601	-0.10362	-0.096986	-0.11009	-0.09167	-0.083604	-0.1277	-0.12489	-0.088123	-0.11396	-0.098627
-0.11027	-0.092211	-0.08383	-0.099759	-0.076041	-0.069291	-0.10271	-0.071582	-0.071025	-0.11015	-0.088396	-0.08314	-0.12212	-0.080836	-0.075797	-0.088386	-0.071856	-0.053559	-0.1015	-0.08807	-0.074391	-0.13982	-0.10353	-0.085868	-0.12084	-0.10204	-0.094172	-0.15534	-0.098151	-0.098662	-0.12399	-0.09162	-0.084423	-0.12379	-0.086113	-0.08083	-0.12064	-0.12765	-0.10867	-0.11563	-0.10364	-0.09777	-0.11209	-0.093424	-0.085678	-0.12903	-0.12696	-0.089525	-0.11409	-0.098888
-0.11179	-0.093584	-0.085304	-0.099753	-0.077056	-0.069614	-0.10393	-0.072653	-0.072231	-0.1103	-0.088716	-0.083096	-0.12332	-0.081842	-0.076805	-0.088345	-0.072007	-0.053979	-0.10233	-0.089216	-0.076214	-0.13647	-0.10316	-0.086199	-0.12342	-0.10366	-0.095811	-0.1558	-0.10014	-0.10044	-0.1261	-0.093002	-0.085267	-0.12333	-0.085559	-0.080355	-0.12298	-0.13127	-0.11178	-0.11556	-0.10394	-0.098783	-0.11438	-0.095455	-0.088115	-0.13056	-0.12922	-0.091126	-0.11452	-0.099435
-0.11352	-0.095175	-0.086924	-0.099932	-0.078263	-0.070061	-0.10532	-0.074022	-0.073529	-0.11081	-0.089237	-0.083129	-0.12461	-0.082899	-0.077851	-0.088494	-0.07228	-0.054421	-0.10332	-0.090534	-0.0782	-0.13341	-0.1031	-0.086897	-0.12637	-0.10563	-0.097819	-0.15645	-0.10238	-0.10242	-0.12838	-0.094572	-0.086369	-0.12297	-0.08504	-0.079932	-0.12567	-0.13528	-0.11527	-0.11578	-0.10451	-0.10002	-0.11695	-0.097769	-0.090916	-0.13232	-0.13167	-0.092929	-0.1152	-0.10027
-0.11546	-0.096966	-0.088674	-0.10029	-0.079658	-0.070613	-0.10688	-0.075661	-0.074895	-0.11169	-0.089975	-0.08328	-0.12596	-0.083982	-0.078913	-0.088849	-0.07266	-0.054878	-0.10447	-0.092029	-0.080334	-0.13063	-0.10335	-0.087962	-0.12967	-0.10797	-0.10021	-0.15727	-0.10489	-0.10458	-0.13083	-0.096315	-0.087733	-0.12269	-0.084564	-0.079571	-0.12871	-0.13965	-0.11913	-0.11629	-0.10531	-0.10147	-0.11979	-0.10037	-0.094078	-0.1343	-0.13433	-0.094935	-0.11613	-0.10138
-0.11759	-0.09894	-0.090542	-0.10082	-0.08123	-0.071254	-0.10859	-0.077541	-0.076311	-0.11295	-0.090946	-0.083589	-0.12734	-0.085065	-0.079967	-0.089432	-0.073133	-0.05535	-0.10579	-0.093708	-0.082596	-0.12815	-0.1039	-0.089397	-0.13334	-0.11068	-0.10298	-0.15826	-0.10763	-0.10691	-0.13343	-0.098212	-0.089365	-0.12249	-0.084139	-0.079282	-0.1321	-0.14439	-0.12337	-0.11707	-0.10634	-0.10313	-0.1229	-0.10324	-0.097585	-0.13651	-0.1372	-0.097148	-0.11729	-0.10277
-0.1199	-0.10108	-0.092522	-0.10151	-0.08297	-0.071966	-0.11044	-0.079625	-0.077764	-0.11463	-0.092167	-0.0841	-0.12872	-0.08612	-0.080993	-0.090268	-0.07369	-0.055848	-0.10725	-0.095571	-0.08497	-0.12598	-0.10477	-0.091199	-0.13736	-0.11377	-0.10615	-0.15939	-0.1106	-0.1094	-0.13618	-0.10024	-0.091263	-0.12236	-0.083772	-0.079074	-0.13584	-0.14948	-0.12797	-0.1181	-0.10757	-0.10501	-0.12625	-0.10639	-0.10142	-0.13895	-0.14027	-0.099577	-0.11864	-0.10444
-0.12238	-0.10337	-0.094608	-0.10235	-0.084861	-0.072731	-0.11241	-0.081874	-0.079242	-0.11673	-0.093658	-0.084856	-0.13008	-0.087123	-0.081973	-0.091386	-0.074324	-0.056391	-0.10886	-0.097615	-0.087435	-0.12414	-0.10595	-0.093368	-0.14175	-0.11723	-0.10971	-0.16064	-0.11378	-0.11201	-0.13906	-0.10236	-0.093423	-0.12228	-0.08347	-0.078954	-0.13993	-0.1549	-0.13293	-0.11939	-0.10897	-0.10709	-0.12984	-0.10979	-0.10555	-0.1416	-0.14355	-0.10223	-0.12017	-0.10639
-0.12504	-0.1058	-0.096807	-0.10332	-0.086884	-0.073528	-0.11448	-0.08425	-0.080737	-0.11928	-0.095433	-0.085902	-0.1314	-0.088052	-0.082892	-0.092817	-0.075033	-0.057006	-0.11059	-0.099836	-0.089976	-0.12262	-0.10745	-0.095905	-0.14649	-0.12105	-0.11365	-0.162	-0.11713	-0.11474	-0.14204	-0.10455	-0.095833	-0.12226	-0.083234	-0.078926	-0.14436	-0.16062	-0.13822	-0.12091	-0.11053	-0.10938	-0.13363	-0.11343	-0.10994	-0.14447	-0.14704	-0.10512	-0.12186	-0.1086
-0.12788	-0.10836	-0.099128	-0.10441	-0.089013	-0.074339	-0.11665	-0.086714	-0.082243	-0.12227	-0.097507	-0.087279	-0.13266	-0.088889	-0.083745	-0.094591	-0.075822	-0.057721	-0.11244	-0.10222	-0.092572	-0.12144	-0.10927	-0.098806	-0.15157	-0.12518	-0.11797	-0.16342	-0.12062	-0.11754	-0.14512	-0.10677	-0.098471	-0.12227	-0.083066	-0.078995	-0.14912	-0.16663	-0.1438	-0.12265	-0.11223	-0.11187	-0.13761	-0.11728	-0.11456	-0.14754	-0.15073	-0.10825	-0.12368	-0.11105
-0.13091	-0.11105	-0.10159	-0.10559	-0.091216	-0.075146	-0.1189	-0.089234	-0.083758	-0.12572	-0.099889	-0.089027	-0.13386	-0.089624	-0.084531	-0.096743	-0.076703	-0.058569	-0.11439	-0.10476	-0.095206	-0.12058	-0.1114	-0.10207	-0.15697	-0.12961	-0.12264	-0.16489	-0.12421	-0.12039	-0.14827	-0.109	-0.10131	-0.12231	-0.082963	-0.079161	-0.15422	-0.1729	-0.14962	-0.1246	-0.11405	-0.11457	-0.14173	-0.12133	-0.11938	-0.15079	-0.15462	-0.11164	-0.12559	-0.11372
-0.13413	-0.11389	-0.10421	-0.10683	-0.093454	-0.075928	-0.12122	-0.091782	-0.085285	-0.12961	-0.10258	-0.091181	-0.13497	-0.090252	-0.085251	-0.099299	-0.077693	-0.059578	-0.11641	-0.10744	-0.097859	-0.12003	-0.11385	-0.10568	-0.16268	-0.1343	-0.12763	-0.16635	-0.12787	-0.12327	-0.15147	-0.11121	-0.10431	-0.12237	-0.08292	-0.079422	-0.15963	-0.17939	-0.15564	-0.12674	-0.11598	-0.11747	-0.14598	-0.12554	-0.12434	-0.15421	-0.15869	-0.11528	-0.12758	-0.11659
-0.13757	-0.11687	-0.10701	-0.10811	-0.095684	-0.076667	-0.12362	-0.094343	-0.08684	-0.13392	-0.10559	-0.093768	-0.13598	-0.090777	-0.085913	-0.10229	-0.078817	-0.060776	-0.11849	-0.11024	-0.10051	-0.11979	-0.1166	-0.10964	-0.16864	-0.1392	-0.13292	-0.16778	-0.13154	-0.12614	-0.1547	-0.11337	-0.10742	-0.12244	-0.082931	-0.079775	-0.16532	-0.18607	-0.16179	-0.12905	-0.11798	-0.12057	-0.15032	-0.1299	-0.12939	-0.15778	-0.16292	-0.11916	-0.1296	-0.11961
-0.14123	-0.12003	-0.11001	-0.1094	-0.097859	-0.077345	-0.1261	-0.096913	-0.088448	-0.13863	-0.10889	-0.096802	-0.13688	-0.091208	-0.086526	-0.10572	-0.080106	-0.062184	-0.1206	-0.11312	-0.10316	-0.11981	-0.11963	-0.11391	-0.17482	-0.14428	-0.13846	-0.16913	-0.13518	-0.12897	-0.15794	-0.11548	-0.1106	-0.12252	-0.082989	-0.080215	-0.17126	-0.19289	-0.16801	-0.1315	-0.12006	-0.12384	-0.15471	-0.13436	-0.1345	-0.16146	-0.16729	-0.12327	-0.13163	-0.12274
-0.14513	-0.12337	-0.11324	-0.11066	-0.099926	-0.077944	-0.12866	-0.099501	-0.090143	-0.14368	-0.11247	-0.10028	-0.13764	-0.091558	-0.087098	-0.10961	-0.08159	-0.063817	-0.12273	-0.11606	-0.10577	-0.12009	-0.12294	-0.11847	-0.18115	-0.1495	-0.14423	-0.17036	-0.13875	-0.13172	-0.16116	-0.11752	-0.11379	-0.12259	-0.083087	-0.080735	-0.1774	-0.19979	-0.17423	-0.13407	-0.12219	-0.12729	-0.15912	-0.13888	-0.13961	-0.16522	-0.17175	-0.12758	-0.13364	-0.12592
-0.14925	-0.1269	-0.1167	-0.11185	-0.10184	-0.078444	-0.13131	-0.10213	-0.091967	-0.14901	-0.11629	-0.10419	-0.13826	-0.091843	-0.087633	-0.11394	-0.083302	-0.065684	-0.12483	-0.11903	-0.10836	-0.12057	-0.12647	-0.12328	-0.18754	-0.15481	-0.15016	-0.17142	-0.1422	-0.13437	-0.16433	-0.11948	-0.11693	-0.12265	-0.083218	-0.081324	-0.18368	-0.20672	-0.18038	-0.1367	-0.12436	-0.13087	-0.16351	-0.14344	-0.14465	-0.16901	-0.17625	-0.13205	-0.13558	-0.12911
-0.15358	-0.13064	-0.12039	-0.11294	-0.10354	-0.078827	-0.13405	-0.10483	-0.093963	-0.15455	-0.12031	-0.10849	-0.13872	-0.092084	-0.088133	-0.11868	-0.085274	-0.067788	-0.12688	-0.12197	-0.1109	-0.1212	-0.1302	-0.12826	-0.19392	-0.16017	-0.15621	-0.17226	-0.14548	-0.13689	-0.16743	-0.12135	-0.11995	-0.12267	-0.083372	-0.08197	-0.19001	-0.21358	-0.18639	-0.13935	-0.12655	-0.13455	-0.1678	-0.14796	-0.14956	-0.17277	-0.18075	-0.13661	-0.13744	-0.13224
-0.15809	-0.13457	-0.12429	-0.11388	-0.10498	-0.079073	-0.1369	-0.10763	-0.096168	-0.16021	-0.12446	-0.11313	-0.13898	-0.092299	-0.08859	-0.1238	-0.08753	-0.070117	-0.12882	-0.12483	-0.11339	-0.12195	-0.13408	-0.13336	-0.20016	-0.16551	-0.16231	-0.17282	-0.14857	-0.13924	-0.17042	-0.12314	-0.12279	-0.12263	-0.083538	-0.082657	-0.19629	-0.22027	-0.19217	-0.14196	-0.12873	-0.1383	-0.17194	-0.15238	-0.15427	-0.17646	-0.18517	-0.14121	-0.13916	-0.13526
-0.16271	-0.13865	-0.12836	-0.11463	-0.10611	-0.079162	-0.13983	-0.11057	-0.098604	-0.16587	-0.12866	-0.11802	-0.13901	-0.092504	-0.088992	-0.12921	-0.090088	-0.072652	-0.13061	-0.12755	-0.1158	-0.12274	-0.13803	-0.13849	-0.20613	-0.17077	-0.16836	-0.17305	-0.1514	-0.14138	-0.17327	-0.12481	-0.12539	-0.12249	-0.0837	-0.083361	-0.20239	-0.22667	-0.19766	-0.14446	-0.13088	-0.14203	-0.17585	-0.15662	-0.15869	-0.17999	-0.18943	-0.14576	-0.14071	-0.13811
-0.16734	-0.14283	-0.13251	-0.11514	-0.10691	-0.079071	-0.14285	-0.11366	-0.10127	-0.17144	-0.13284	-0.12309	-0.13879	-0.09271	-0.089313	-0.13484	-0.092951	-0.075358	-0.13218	-0.13004	-0.1181	-0.12349	-0.14197	-0.14354	-0.21166	-0.17582	-0.17427	-0.17288	-0.15392	-0.14327	-0.17591	-0.12634	-0.1277	-0.12222	-0.083837	-0.084055	-0.20815	-0.23264	-0.20274	-0.14678	-0.13295	-0.14569	-0.17943	-0.16057	-0.16274	-0.18326	-0.19343	-0.15017	-0.14207	-0.14073
-0.17186	-0.14702	-0.13665	-0.11537	-0.10732	-0.078775	-0.1459	-0.11691	-0.10414	-0.17677	-0.13689	-0.12824	-0.13827	-0.092916	-0.089522	-0.14057	-0.096111	-0.07819	-0.13346	-0.13219	-0.12023	-0.12414	-0.14581	-0.1484	-0.21655	-0.18054	-0.17988	-0.17227	-0.15608	-0.14486	-0.17828	-0.12769	-0.12964	-0.12176	-0.083919	-0.084698	-0.21342	-0.23802	-0.20731	-0.14885	-0.13488	-0.14917	-0.18255	-0.16413	-0.1663	-0.18618	-0.19706	-0.15432	-0.14318	-0.14306
-0.17612	-0.15109	-0.14062	-0.11528	-0.10732	-0.07825	-0.14894	-0.1203	-0.10716	-0.18174	-0.14072	-0.13337	-0.13739	-0.093107	-0.089577	-0.14629	-0.09954	-0.081096	-0.13434	-0.1339	-0.12211	-0.12459	-0.14943	-0.15294	-0.22058	-0.18475	-0.18504	-0.17114	-0.1578	-0.14609	-0.18031	-0.1288	-0.13116	-0.12104	-0.083909	-0.085241	-0.21798	-0.24262	-0.21126	-0.15058	-0.13663	-0.15234	-0.1851	-0.16715	-0.16926	-0.18862	-0.20018	-0.15809	-0.14401	-0.14506
-0.17992	-0.15489	-0.14426	-0.11481	-0.10688	-0.077467	-0.15186	-0.12377	-0.11025	-0.1862	-0.14421	-0.13836	-0.13612	-0.093255	-0.089426	-0.15185	-0.10319	-0.084012	-0.13472	-0.13502	-0.12363	-0.12475	-0.1527	-0.15703	-0.22349	-0.18825	-0.18956	-0.16943	-0.15898	-0.14688	-0.18188	-0.1296	-0.13218	-0.12001	-0.083754	-0.085621	-0.22163	-0.24623	-0.21442	-0.15188	-0.13811	-0.15508	-0.18691	-0.16949	-0.17148	-0.19041	-0.20263	-0.16133	-0.14452	-0.14667
-0.18306	-0.15824	-0.14737	-0.11391	-0.10598	-0.076398	-0.15455	-0.12721	-0.1133	-0.19	-0.14725	-0.14311	-0.13437	-0.093316	-0.089014	-0.15711	-0.107	-0.086871	-0.1345	-0.13543	-0.12467	-0.1245	-0.1555	-0.1605	-0.22501	-0.1908	-0.19322	-0.16709	-0.15954	-0.14714	-0.18286	-0.13002	-0.13262	-0.11857	-0.083393	-0.085759	-0.22414	-0.24861	-0.21665	-0.15265	-0.13924	-0.15723	-0.18784	-0.17097	-0.17283	-0.19139	-0.20423	-0.16386	-0.14465	-0.14784
-0.18529	-0.16092	-0.14973	-0.11255	-0.10458	-0.075012	-0.15684	-0.13048	-0.11619	-0.19298	-0.14972	-0.14749	-0.1321	-0.093229	-0.088279	-0.16192	-0.11087	-0.089597	-0.13356	-0.13496	-0.12507	-0.12376	-0.15768	-0.16319	-0.22486	-0.19214	-0.19578	-0.16405	-0.15936	-0.14677	-0.18311	-0.12994	-0.13238	-0.11666	-0.08275	-0.085566	-0.22526	-0.24953	-0.21773	-0.15279	-0.13991	-0.1586	-0.18772	-0.17145	-0.17315	-0.19137	-0.20481	-0.16552	-0.14435	-0.14851
-0.1864	-0.16272	-0.15113	-0.11067	-0.10267	-0.07328	-0.15856	-0.13341	-0.11875	-0.195	-0.15149	-0.15138	-0.12924	-0.092918	-0.087158	-0.16609	-0.1147	-0.092107	-0.13178	-0.13348	-0.12467	-0.12241	-0.15909	-0.16491	-0.22276	-0.19198	-0.19698	-0.16027	-0.15831	-0.14565	-0.18245	-0.12925	-0.13136	-0.11419	-0.081739	-0.084939	-0.22477	-0.24874	-0.21749	-0.15221	-0.14002	-0.15903	-0.18642	-0.17076	-0.17231	-0.19014	-0.20416	-0.16612	-0.14355	-0.14863
-0.18615	-0.16342	-0.15135	-0.10823	-0.10021	-0.07117	-0.15948	-0.13578	-0.1208	-0.19589	-0.15242	-0.15464	-0.12574	-0.092296	-0.08559	-0.16946	-0.11837	-0.094314	-0.12906	-0.13086	-0.12332	-0.12036	-0.15958	-0.16548	-0.21848	-0.19006	-0.19655	-0.1557	-0.15629	-0.14367	-0.18069	-0.12782	-0.12944	-0.1111	-0.080268	-0.083774	-0.22244	-0.24601	-0.2157	-0.15079	-0.13944	-0.15833	-0.18378	-0.16877	-0.17017	-0.18751	-0.20209	-0.16547	-0.14219	-0.14815
-0.18434	-0.16281	-0.1502	-0.10521	-0.097193	-0.068657	-0.15937	-0.13735	-0.12215	-0.19551	-0.1524	-0.15713	-0.12154	-0.091264	-0.083519	-0.17183	-0.12173	-0.096127	-0.12531	-0.12698	-0.12085	-0.11754	-0.15898	-0.16471	-0.21185	-0.18614	-0.19426	-0.1503	-0.15317	-0.14071	-0.17761	-0.12552	-0.12651	-0.10733	-0.078243	-0.081968	-0.21808	-0.24114	-0.21218	-0.14845	-0.13807	-0.15634	-0.17969	-0.16534	-0.16663	-0.18329	-0.19842	-0.16341	-0.14021	-0.147
-0.1808	-0.16069	-0.14754	-0.10156	-0.093579	-0.065718	-0.15796	-0.13785	-0.12259	-0.19371	-0.15128	-0.1587	-0.11661	-0.089728	-0.080895	-0.17303	-0.12462	-0.097453	-0.12048	-0.12181	-0.11714	-0.11387	-0.15712	-0.16241	-0.2028	-0.18002	-0.18989	-0.14408	-0.14886	-0.13667	-0.17301	-0.12219	-0.12243	-0.10284	-0.075585	-0.079432	-0.21158	-0.23398	-0.20676	-0.1451	-0.13581	-0.15291	-0.17407	-0.1604	-0.1616	-0.17737	-0.193	-0.1598	-0.13754	-0.14513
-0.17543	-0.15694	-0.14326	-0.097293	-0.089356	-0.062342	-0.15503	-0.13704	-0.1219	-0.19038	-0.14895	-0.1592	-0.11094	-0.087593	-0.07768	-0.17287	-0.12688	-0.098201	-0.11456	-0.11534	-0.11211	-0.10933	-0.15384	-0.15844	-0.19134	-0.1716	-0.18327	-0.13703	-0.14328	-0.13149	-0.16669	-0.11771	-0.11709	-0.097607	-0.072232	-0.076105	-0.20287	-0.22446	-0.19932	-0.14067	-0.13256	-0.14794	-0.1669	-0.1539	-0.15507	-0.16965	-0.18574	-0.15454	-0.13412	-0.14249
-0.1682	-0.15146	-0.13734	-0.092401	-0.084517	-0.058533	-0.15039	-0.13471	-0.11987	-0.18542	-0.14531	-0.15849	-0.10453	-0.084783	-0.073855	-0.17118	-0.12833	-0.098281	-0.10761	-0.10764	-0.10575	-0.10389	-0.14899	-0.15271	-0.17765	-0.16088	-0.17434	-0.12918	-0.1364	-0.12512	-0.15852	-0.11198	-0.1104	-0.091655	-0.068155	-0.071959	-0.19198	-0.2126	-0.18982	-0.13512	-0.12827	-0.1414	-0.15819	-0.14585	-0.14703	-0.16013	-0.17659	-0.14757	-0.1299	-0.13902
-0.15914	-0.14426	-0.12983	-0.086916	-0.079078	-0.054312	-0.14389	-0.13067	-0.11632	-0.1788	-0.14027	-0.15642	-0.097429	-0.081235	-0.069424	-0.16781	-0.12881	-0.097606	-0.099724	-0.098877	-0.098153	-0.09761	-0.14249	-0.14517	-0.16204	-0.14802	-0.16311	-0.12062	-0.12826	-0.11759	-0.14843	-0.10493	-0.10231	-0.085034	-0.063367	-0.067013	-0.17906	-0.19853	-0.17831	-0.12846	-0.1229	-0.13328	-0.14806	-0.13635	-0.13758	-0.14892	-0.16559	-0.13891	-0.12486	-0.13468
-0.14841	-0.13542	-0.12086	-0.08089	-0.073078	-0.049726	-0.1355	-0.12483	-0.11114	-0.17049	-0.1338	-0.15287	-0.089705	-0.076915	-0.064422	-0.16268	-0.12814	-0.096092	-0.091097	-0.08927	-0.089512	-0.090546	-0.13433	-0.13587	-0.14497	-0.13331	-0.14977	-0.11143	-0.11894	-0.10898	-0.13645	-0.096566	-0.092885	-0.077835	-0.057926	-0.061338	-0.16434	-0.18253	-0.16495	-0.12071	-0.11646	-0.12369	-0.13667	-0.12554	-0.12688	-0.1362	-0.15288	-0.12865	-0.11899	-0.12946
-0.13624	-0.12511	-0.11066	-0.074406	-0.066597	-0.044845	-0.12531	-0.1172	-0.10428	-0.16057	-0.12592	-0.14776	-0.081464	-0.071818	-0.058914	-0.15572	-0.12617	-0.093665	-0.081965	-0.079128	-0.080123	-0.08282	-0.12458	-0.12492	-0.12703	-0.11722	-0.13461	-0.10176	-0.10861	-0.099433	-0.12276	-0.086971	-0.08227	-0.070191	-0.051945	-0.055058	-0.14818	-0.16497	-0.15003	-0.11197	-0.109	-0.1128	-0.12429	-0.11367	-0.11517	-0.12227	-0.13869	-0.11698	-0.11232	-0.12333
-0.12295	-0.11361	-0.099537	-0.067573	-0.059751	-0.039767	-0.11351	-0.1079	-0.095787	-0.14914	-0.11668	-0.14102	-0.07284	-0.065981	-0.052997	-0.14696	-0.12276	-0.090267	-0.072607	-0.068804	-0.070356	-0.07459	-0.11343	-0.11257	-0.10887	-0.10036	-0.11809	-0.091759	-0.097494	-0.089167	-0.10772	-0.076352	-0.070749	-0.062267	-0.045582	-0.048347	-0.13106	-0.14636	-0.13394	-0.10237	-0.10062	-0.10087	-0.11124	-0.10104	-0.10278	-0.10751	-0.12335	-0.10419	-0.10488	-0.11633
-0.10896	-0.10126	-0.087846	-0.060529	-0.052693	-0.034612	-0.10047	-0.097158	-0.085838	-0.13641	-0.10624	-0.13265	-0.063998	-0.059485	-0.046788	-0.13651	-0.11781	-0.085862	-0.063305	-0.05867	-0.060611	-0.06605	-0.10115	-0.099146	-0.091154	-0.083433	-0.1008	-0.081619	-0.085886	-0.078449	-0.09182	-0.065024	-0.058731	-0.054255	-0.039036	-0.041422	-0.1135	-0.12727	-0.1172	-0.092104	-0.09144	-0.08822	-0.097909	-0.088065	-0.090082	-0.092394	-0.10732	-0.09065	-0.096768	-0.1085
-0.094682	-0.088472	-0.075991	-0.053428	-0.045612	-0.029518	-0.086632	-0.085343	-0.074735	-0.12264	-0.094806	-0.12273	-0.05512	-0.052457	-0.040421	-0.12458	-0.1113	-0.080452	-0.054321	-0.049063	-0.051263	-0.057415	-0.088093	-0.085107	-0.074484	-0.067159	-0.083398	-0.071536	-0.074118	-0.067584	-0.075686	-0.053412	-0.046722	-0.04636	-0.032532	-0.034524	-0.096088	-0.10834	-0.10037	-0.081393	-0.081653	-0.075265	-0.084687	-0.075166	-0.077484	-0.077412	-0.091102	-0.076814	-0.088088	-0.099927
-0.080577	-0.075673	-0.064362	-0.046439	-0.03871	-0.024627	-0.072556	-0.072912	-0.062905	-0.10814	-0.08267	-0.11142	-0.0464	-0.045065	-0.03404	-0.11145	-0.10324	-0.074082	-0.045861	-0.040248	-0.042598	-0.048911	-0.074692	-0.070964	-0.059351	-0.052196	-0.066601	-0.061705	-0.062532	-0.056888	-0.060004	-0.042015	-0.035277	-0.038779	-0.026298	-0.027898	-0.079385	-0.090178	-0.084043	-0.070492	-0.071464	-0.06242	-0.071945	-0.062786	-0.065388	-0.063065	-0.075251	-0.063169	-0.078976	-0.090721
-0.067061	-0.063278	-0.053329	-0.039725	-0.032191	-0.020077	-0.058808	-0.060383	-0.050876	-0.093288	-0.070174	-0.09897	-0.038027	-0.037508	-0.027783	-0.097483	-0.093763	-0.066855	-0.038074	-0.032389	-0.034792	-0.040755	-0.061415	-0.057254	-0.046057	-0.039035	-0.051049	-0.05231	-0.051449	-0.04666	-0.045437	-0.031351	-0.024925	-0.031695	-0.020546	-0.021766	-0.063885	-0.073293	-0.068751	-0.059664	-0.061108	-0.050106	-0.059993	-0.051311	-0.054138	-0.049792	-0.060297	-0.050197	-0.069592	-0.081029
-0.054493	-0.051656	-0.04319	-0.033442	-0.02623	-0.015988	-0.045913	-0.048288	-0.039218	-0.078478	-0.057699	-0.085723	-0.030182	-0.030009	-0.021792	-0.083116	-0.083076	-0.058927	-0.031047	-0.025556	-0.027906	-0.033143	-0.048724	-0.044469	-0.034758	-0.027977	-0.037277	-0.043509	-0.041151	-0.037159	-0.032528	-0.021882	-0.016077	-0.025257	-0.015446	-0.016308	-0.049963	-0.058079	-0.054908	-0.049179	-0.050836	-0.038695	-0.049064	-0.041043	-0.043998	-0.037942	-0.046685	-0.038322	-0.060119	-0.071038
-0.043124	-0.041076	-0.034152	-0.02769	-0.020955	-0.012436	-0.0343	-0.03712	-0.02847	-0.064069	-0.04563	-0.072102	-0.022984	-0.022779	-0.016182	-0.068754	-0.071477	-0.050519	-0.024809	-0.019744	-0.021927	-0.026199	-0.037028	-0.033015	-0.025456	-0.019102	-0.025634	-0.035391	-0.031848	-0.028585	-0.021642	-0.013946	-0.0089761	-0.019554	-0.011117	-0.011647	-0.037859	-0.044767	-0.042771	-0.039245	-0.040877	-0.028481	-0.03931	-0.032165	-0.03513	-0.027743	-0.034743	-0.027873	-0.050728	-0.060935
-0.033063	-0.031669	-0.026286	-0.02254	-0.016411	-0.0094509	-0.024178	-0.027204	-0.019042	-0.050343	-0.034255	-0.058507	-0.016511	-0.015971	-0.011023	-0.054742	-0.05929	-0.041857	-0.019332	-0.014869	-0.016789	-0.020002	-0.026566	-0.023091	-0.017989	-0.012293	-0.01621	-0.028032	-0.023626	-0.02102	-0.012919	-0.0076971	-0.0036723	-0.014616	-0.0075828	-0.0078073	-0.02759	-0.033373	-0.032397	-0.030015	-0.031402	-0.019587	-0.03075	-0.024699	-0.027553	-0.019255	-0.024627	-0.019033	-0.041565	-0.050899
-0.024457	-0.023595	-0.01969	-0.018085	-0.012644	-0.0070666	-0.015678	-0.018751	-0.011121	-0.037663	-0.023861	-0.045358	-0.01088	-0.0097657	-0.0064084	-0.04151	-0.046957	-0.033222	-0.014636	-0.010871	-0.012411	-0.01466	-0.017548	-0.014827	-0.012187	-0.0073193	-0.0089513	-0.021559	-0.016583	-0.014541	-0.0062634	-0.0030874	-7.75e-06	-0.010497	-0.0048455	-0.0047928	-0.019167	-0.023863	-0.023748	-0.021701	-0.022642	-0.012126	-0.023423	-0.018607	-0.021247	-0.012427	-0.016316	-0.011815	-0.032861	-0.0412
-0.017403	-0.016964	-0.014422	-0.014363	-0.0096844	-0.0052795	-0.008945	-0.011979	-0.0049057	-0.026361	-0.014781	-0.033224	-0.0061445	-0.0043297	-0.00243	-0.029474	-0.035035	-0.025017	-0.010747	-0.0077333	-0.0088089	-0.010211	-0.010171	-0.008357	-0.00795	-0.0040237	-0.0038246	-0.016003	-0.010827	-0.0092479	-0.0016166	-5.9857e-05	0.0021788	-0.0072124	-0.0028986	-0.0026007	-0.012627	-0.016305	-0.016885	-0.014457	-0.01483	-0.0061972	-0.017413	-0.013911	-0.016257	-0.0072685	-0.009871	-0.00629	-0.024857	-0.032147
-0.011294	-0.011215	-0.0099585	-0.011067	-0.0072246	-0.0038414	-0.0033842	-0.006382	1.9667e-05	-0.015944	-0.0066333	-0.021951	-0.0019325	0.0005995	0.001144	-0.018239	-0.02351	-0.017218	-0.0073441	-0.0051299	-0.0057473	-0.006283	-0.0038777	-0.0030753	-0.004682	-0.0017931	-8.2857e-05	-0.010966	-0.0058889	-0.0047296	0.001654	0.0018841	0.003369	-0.0044196	-0.0014472	-0.00092473	-0.0072703	-0.010037	-0.011235	-0.007859	-0.0076453	-0.0012495	-0.012248	-0.010131	-0.012134	-0.0032373	-0.0047715	-0.0019755	-0.017314	-0.02355
[truncated: 58 more columns]
