# Supplementary material for: Association between foot thermal responses and shear forces during turning gait in young adults
Source: PeerJ. 2021 Jan 18;9:e10515. doi: 10.7717/peerj.10515 (PMC7819117; doi:10.7717/peerj.10515)
Supplement: Supplemental Information 1 [file peerj-09-10515-s001.zip › STR_Supplemental_Files/AP_GRF_TS.txt]

-0.051719	-0.027916	-0.041306	-0.025259	-0.016235	-0.026796	-0.0063998	-0.011105	-0.0058367	-0.02995	-0.0051822	0.0020765	-0.025822	-0.016989	-0.012489	-0.029436	-0.020734	0.0057563	-0.019106	-0.022639	-0.0047709	-0.032324	-0.03079	-0.025297	-0.01307	-0.0042969	-0.0069437	-0.03273	-0.017062	-0.014261	-0.024916	-0.021423	-0.0080355	-0.014539	-0.011048	0.0011285	-0.024401	-0.026236	-0.011206	-0.062454	-0.038745	-0.024673	-0.0097018	-0.0042946	-0.0069268	-0.010812	-0.01692	-0.025551	-0.0098094	-0.0026676
-0.069122	-0.04321	-0.056118	-0.04411	-0.03522	-0.04212	-0.022758	-0.024824	-0.015768	-0.045158	-0.01876	-0.012474	-0.033395	-0.021401	-0.018289	-0.042296	-0.029155	-0.0052883	-0.03613	-0.032602	-0.019987	-0.039681	-0.034039	-0.025678	-0.034279	-0.017237	-0.023256	-0.041975	-0.034526	-0.031386	-0.042335	-0.03046	-0.018741	-0.022913	-0.020816	-0.010762	-0.03739	-0.041103	-0.025124	-0.074641	-0.049018	-0.038474	-0.023297	-0.014063	-0.016382	-0.022359	-0.030097	-0.03825	-0.018554	-0.010755
-0.08656	-0.05858	-0.071077	-0.062837	-0.054201	-0.057544	-0.039558	-0.03927	-0.026727	-0.060588	-0.032879	-0.027812	-0.041267	-0.026228	-0.024533	-0.05566	-0.038271	-0.017097	-0.053308	-0.043063	-0.035741	-0.047102	-0.037814	-0.026972	-0.055587	-0.030894	-0.040199	-0.051371	-0.05209	-0.048581	-0.059841	-0.040137	-0.030254	-0.031411	-0.030781	-0.022834	-0.050784	-0.05627	-0.039668	-0.086962	-0.059602	-0.052528	-0.037318	-0.024608	-0.026738	-0.034442	-0.043784	-0.051471	-0.027698	-0.01952
-0.10398	-0.074038	-0.086269	-0.081287	-0.073074	-0.073097	-0.056963	-0.054781	-0.03908	-0.076357	-0.04782	-0.044304	-0.049684	-0.031781	-0.031544	-0.06986	-0.048549	-0.030103	-0.070694	-0.054384	-0.052273	-0.054594	-0.042383	-0.029721	-0.076919	-0.045467	-0.058017	-0.061034	-0.069746	-0.065791	-0.077205	-0.050665	-0.042802	-0.040108	-0.041025	-0.035142	-0.064762	-0.071801	-0.05504	-0.099486	-0.070686	-0.066934	-0.051978	-0.03633	-0.038515	-0.04713	-0.058023	-0.065327	-0.037484	-0.029398
-0.12116	-0.089472	-0.10166	-0.099207	-0.091557	-0.088618	-0.074776	-0.071269	-0.052728	-0.092357	-0.063516	-0.061842	-0.058717	-0.038177	-0.039426	-0.084883	-0.060091	-0.044339	-0.088135	-0.066697	-0.069503	-0.061979	-0.047649	-0.034012	-0.097979	-0.060688	-0.076535	-0.070953	-0.087308	-0.082788	-0.094045	-0.061959	-0.056272	-0.048957	-0.051466	-0.047559	-0.079176	-0.087513	-0.071058	-0.11211	-0.082231	-0.081554	-0.067171	-0.049201	-0.051758	-0.060115	-0.072575	-0.079658	-0.047809	-0.040378
-0.13787	-0.10482	-0.11717	-0.11631	-0.10933	-0.10386	-0.09274	-0.088587	-0.067561	-0.10853	-0.079853	-0.080297	-0.068395	-0.045467	-0.048172	-0.10062	-0.072858	-0.05966	-0.10541	-0.079969	-0.087163	-0.069114	-0.053731	-0.040112	-0.11863	-0.076538	-0.095656	-0.081109	-0.10463	-0.099447	-0.11023	-0.073972	-0.070612	-0.05791	-0.062053	-0.059961	-0.093953	-0.10344	-0.08767	-0.12472	-0.094187	-0.096244	-0.082743	-0.063157	-0.066411	-0.073325	-0.08739	-0.094393	-0.058565	-0.052374
-0.15389	-0.12006	-0.13271	-0.13229	-0.12603	-0.11846	-0.11054	-0.10645	-0.083239	-0.12487	-0.096621	-0.099396	-0.078716	-0.053625	-0.057693	-0.11687	-0.086673	-0.07575	-0.12222	-0.093986	-0.10478	-0.076039	-0.060894	-0.048313	-0.13877	-0.092944	-0.11519	-0.091544	-0.1216	-0.11568	-0.12563	-0.086484	-0.085577	-0.066941	-0.072728	-0.072222	-0.10906	-0.11966	-0.10477	-0.13714	-0.1065	-0.11084	-0.098493	-0.078022	-0.082243	-0.086742	-0.10235	-0.10929	-0.069703	-0.06525
-0.16894	-0.13506	-0.14803	-0.14681	-0.14126	-0.13203	-0.12776	-0.1244	-0.09925	-0.14123	-0.11341	-0.11865	-0.089598	-0.062445	-0.06773	-0.13328	-0.10111	-0.09208	-0.1382	-0.1083	-0.12173	-0.082858	-0.06939	-0.058742	-0.15811	-0.10965	-0.13475	-0.10228	-0.13801	-0.13134	-0.14007	-0.099128	-0.10076	-0.075975	-0.083353	-0.084174	-0.12433	-0.13608	-0.12212	-0.1492	-0.11898	-0.12504	-0.11409	-0.093421	-0.098751	-0.1003	-0.11723	-0.12397	-0.081105	-0.078707
-0.18277	-0.14958	-0.16278	-0.15955	-0.15465	-0.14417	-0.14398	-0.14192	-0.11499	-0.15732	-0.12972	-0.13746	-0.10082	-0.071624	-0.077956	-0.1494	-0.11566	-0.10807	-0.15297	-0.1224	-0.13746	-0.089733	-0.079363	-0.071311	-0.17627	-0.12617	-0.15381	-0.11326	-0.15361	-0.14625	-0.15331	-0.11145	-0.11565	-0.08488	-0.093748	-0.095646	-0.13952	-0.15247	-0.13935	-0.16059	-0.13135	-0.13853	-0.12917	-0.10887	-0.11531	-0.11384	-0.13168	-0.1379	-0.092587	-0.092338
-0.19512	-0.16331	-0.17659	-0.17026	-0.16587	-0.15456	-0.15884	-0.15851	-0.12989	-0.17273	-0.14505	-0.15524	-0.1121	-0.080794	-0.088015	-0.16477	-0.12975	-0.12318	-0.1662	-0.13575	-0.15153	-0.09682	-0.090788	-0.085706	-0.19279	-0.14194	-0.1718	-0.12436	-0.16816	-0.1602	-0.16511	-0.12299	-0.12971	-0.093493	-0.10371	-0.10649	-0.15429	-0.16849	-0.15606	-0.17104	-0.14327	-0.15096	-0.14334	-0.12387	-0.13128	-0.12706	-0.14531	-0.15064	-0.1039	-0.10568
-0.20578	-0.17594	-0.1891	-0.17875	-0.17474	-0.16294	-0.17201	-0.17372	-0.14346	-0.18704	-0.15895	-0.1715	-0.12313	-0.089627	-0.097599	-0.17895	-0.14289	-0.13698	-0.17763	-0.14794	-0.16366	-0.10423	-0.10341	-0.10138	-0.20729	-0.15638	-0.18819	-0.13538	-0.18142	-0.17301	-0.17525	-0.13339	-0.14247	-0.10164	-0.11305	-0.11656	-0.16828	-0.18374	-0.17179	-0.18028	-0.15438	-0.16204	-0.15629	-0.13795	-0.14611	-0.13961	-0.15772	-0.1618	-0.11475	-0.11827
-0.21463	-0.18721	-0.20003	-0.18495	-0.18114	-0.16921	-0.18329	-0.18719	-0.15538	-0.19987	-0.17111	-0.18589	-0.1336	-0.097871	-0.10647	-0.19157	-0.15467	-0.14916	-0.1871	-0.15869	-0.17373	-0.11201	-0.1168	-0.11767	-0.21946	-0.16904	-0.20255	-0.14612	-0.1932	-0.18452	-0.18357	-0.14236	-0.15354	-0.10914	-0.1216	-0.12577	-0.18114	-0.19784	-0.18616	-0.1881	-0.16438	-0.1715	-0.16775	-0.15076	-0.15939	-0.15113	-0.16861	-0.17116	-0.12485	-0.12973
-0.22156	-0.19691	-0.20918	-0.18884	-0.18512	-0.17333	-0.19253	-0.19867	-0.16548	-0.21092	-0.18134	-0.1982	-0.14328	-0.10538	-0.11448	-0.20236	-0.16481	-0.15956	-0.19456	-0.1678	-0.18167	-0.12008	-0.1304	-0.13389	-0.2292	-0.17964	-0.21459	-0.15635	-0.20338	-0.19459	-0.19	-0.14974	-0.16268	-0.11587	-0.1292	-0.13399	-0.19256	-0.21043	-0.19885	-0.19431	-0.17298	-0.17918	-0.17754	-0.16204	-0.17085	-0.16133	-0.1778	-0.17861	-0.13392	-0.13981
-0.22656	-0.20491	-0.21641	-0.19051	-0.18677	-0.17535	-0.19967	-0.208	-0.17371	-0.22001	-0.18956	-0.20834	-0.15199	-0.11205	-0.12152	-0.21113	-0.17315	-0.16809	-0.2	-0.17517	-0.1875	-0.12828	-0.14366	-0.14944	-0.23647	-0.18807	-0.22419	-0.16588	-0.21184	-0.20311	-0.19452	-0.15546	-0.16979	-0.12171	-0.13574	-0.14115	-0.20231	-0.22124	-0.2096	-0.19882	-0.17997	-0.18496	-0.18557	-0.17165	-0.18034	-0.17002	-0.18514	-0.18414	-0.14178	-0.14838
-0.22965	-0.21112	-0.22165	-0.19012	-0.18629	-0.17541	-0.20471	-0.21511	-0.18007	-0.22703	-0.19575	-0.21629	-0.15961	-0.11785	-0.12755	-0.2178	-0.17959	-0.17475	-0.20349	-0.18075	-0.19126	-0.13641	-0.15607	-0.16381	-0.24135	-0.19434	-0.23133	-0.17452	-0.21851	-0.20997	-0.19718	-0.15951	-0.17485	-0.12656	-0.14112	-0.14715	-0.21024	-0.23004	-0.21826	-0.20157	-0.18521	-0.18883	-0.1918	-0.17948	-0.1878	-0.17708	-0.19063	-0.18781	-0.14828	-0.15542
-0.23087	-0.21553	-0.22489	-0.18785	-0.18393	-0.17368	-0.20773	-0.22003	-0.18467	-0.23196	-0.19998	-0.2221	-0.16607	-0.12274	-0.13251	-0.22234	-0.18413	-0.17962	-0.20513	-0.18455	-0.19302	-0.14419	-0.16718	-0.17661	-0.24401	-0.19854	-0.23612	-0.18212	-0.22337	-0.21512	-0.19807	-0.162	-0.17795	-0.13038	-0.14528	-0.15193	-0.21627	-0.23671	-0.22475	-0.20256	-0.18865	-0.19082	-0.19624	-0.18553	-0.19324	-0.18245	-0.1943	-0.18973	-0.1534	-0.16099
-0.23032	-0.21813	-0.22618	-0.18395	-0.17994	-0.17036	-0.20883	-0.22284	-0.18762	-0.23486	-0.20237	-0.22588	-0.17133	-0.12669	-0.13641	-0.22482	-0.18685	-0.18278	-0.20507	-0.18664	-0.19292	-0.15138	-0.17664	-0.18755	-0.24461	-0.20084	-0.23871	-0.18857	-0.22642	-0.21853	-0.19734	-0.16303	-0.17923	-0.13313	-0.14816	-0.15543	-0.22039	-0.24121	-0.22905	-0.20186	-0.1903	-0.19101	-0.19896	-0.18981	-0.19673	-0.18613	-0.19625	-0.19002	-0.15713	-0.16516
-0.22812	-0.21898	-0.22559	-0.17865	-0.17462	-0.16569	-0.20814	-0.22369	-0.18908	-0.2358	-0.20305	-0.22776	-0.17534	-0.12968	-0.13923	-0.22534	-0.18786	-0.18437	-0.20345	-0.1871	-0.19109	-0.15774	-0.18424	-0.19646	-0.24339	-0.20141	-0.2393	-0.19378	-0.22773	-0.22023	-0.19515	-0.16276	-0.17886	-0.1348	-0.14976	-0.15765	-0.22263	-0.24356	-0.23123	-0.19957	-0.19023	-0.18957	-0.20008	-0.19241	-0.19839	-0.18819	-0.19662	-0.18888	-0.15953	-0.16801
-0.22439	-0.21817	-0.22325	-0.1722	-0.16821	-0.15988	-0.20585	-0.22275	-0.18918	-0.23495	-0.2022	-0.2279	-0.17811	-0.13171	-0.14099	-0.22408	-0.1873	-0.18454	-0.20044	-0.18606	-0.18772	-0.16309	-0.18982	-0.20325	-0.24056	-0.20046	-0.23811	-0.19771	-0.22739	-0.22029	-0.19168	-0.16135	-0.17703	-0.1354	-0.15011	-0.15859	-0.22311	-0.24389	-0.23141	-0.19583	-0.18857	-0.18666	-0.19973	-0.19345	-0.19839	-0.18871	-0.19557	-0.18648	-0.16068	-0.16962
-0.21929	-0.21581	-0.21931	-0.16486	-0.16098	-0.15315	-0.20213	-0.22023	-0.18809	-0.23248	-0.19999	-0.22644	-0.17963	-0.13276	-0.14174	-0.22121	-0.18536	-0.18344	-0.19621	-0.18365	-0.18301	-0.16726	-0.19335	-0.20792	-0.23635	-0.19819	-0.23538	-0.20033	-0.22551	-0.21881	-0.18713	-0.15894	-0.17395	-0.13497	-0.14924	-0.15831	-0.22195	-0.24236	-0.22977	-0.19079	-0.18546	-0.18247	-0.19807	-0.19306	-0.19691	-0.18783	-0.19325	-0.18302	-0.16068	-0.17004
-0.21299	-0.21204	-0.21395	-0.15685	-0.15314	-0.14572	-0.19718	-0.21634	-0.18595	-0.22855	-0.19659	-0.22357	-0.17993	-0.13287	-0.14153	-0.21695	-0.18221	-0.18124	-0.19094	-0.18002	-0.17718	-0.17015	-0.19488	-0.21053	-0.23098	-0.19479	-0.23131	-0.20168	-0.22225	-0.21591	-0.18168	-0.15567	-0.1698	-0.13357	-0.14726	-0.15688	-0.21931	-0.23918	-0.2265	-0.18464	-0.18108	-0.17721	-0.19527	-0.19141	-0.19415	-0.1857	-0.18987	-0.17873	-0.15961	-0.16935
-0.20566	-0.20702	-0.20735	-0.14837	-0.14489	-0.13776	-0.1912	-0.21129	-0.18289	-0.22337	-0.19216	-0.21946	-0.17907	-0.13208	-0.14043	-0.21151	-0.17803	-0.17808	-0.18478	-0.17534	-0.17047	-0.17169	-0.19454	-0.21121	-0.22463	-0.19045	-0.22612	-0.20179	-0.21775	-0.21175	-0.17551	-0.15166	-0.16476	-0.13127	-0.14427	-0.15443	-0.21536	-0.23457	-0.22181	-0.17755	-0.17563	-0.17106	-0.1915	-0.18867	-0.19032	-0.18248	-0.1856	-0.1738	-0.1576	-0.16764
-0.19748	-0.20091	-0.1997	-0.13961	-0.13641	-0.12946	-0.18441	-0.20528	-0.17904	-0.21713	-0.18686	-0.21427	-0.1771	-0.13046	-0.13853	-0.2051	-0.17302	-0.1741	-0.17791	-0.16978	-0.1631	-0.17189	-0.19251	-0.2101	-0.21751	-0.18534	-0.22	-0.20073	-0.21218	-0.20649	-0.16878	-0.14703	-0.15902	-0.12816	-0.1404	-0.15106	-0.21028	-0.22877	-0.21593	-0.1697	-0.16929	-0.16424	-0.18693	-0.18501	-0.18563	-0.17836	-0.18064	-0.16838	-0.15475	-0.16499
-0.18863	-0.19388	-0.1912	-0.13074	-0.12785	-0.12097	-0.17699	-0.19848	-0.17454	-0.21	-0.18083	-0.20819	-0.17413	-0.12808	-0.13592	-0.19793	-0.16734	-0.16944	-0.1705	-0.16353	-0.1553	-0.17078	-0.189	-0.20742	-0.20977	-0.17959	-0.21312	-0.19859	-0.20571	-0.2003	-0.16164	-0.14188	-0.15272	-0.12435	-0.13581	-0.14692	-0.20425	-0.22201	-0.20907	-0.16125	-0.16226	-0.1569	-0.18172	-0.18059	-0.18024	-0.17352	-0.17516	-0.16262	-0.15117	-0.16149
-0.17929	-0.18611	-0.18203	-0.12188	-0.11932	-0.11242	-0.16912	-0.19107	-0.16951	-0.20217	-0.17422	-0.20137	-0.17025	-0.12505	-0.1327	-0.19017	-0.16113	-0.1642	-0.16269	-0.15674	-0.14725	-0.16841	-0.18425	-0.20336	-0.20155	-0.17335	-0.20566	-0.19546	-0.1985	-0.19333	-0.15422	-0.13632	-0.14604	-0.11994	-0.13062	-0.14213	-0.19743	-0.21448	-0.20143	-0.15237	-0.15471	-0.14922	-0.17599	-0.17556	-0.17435	-0.16811	-0.16933	-0.15662	-0.14699	-0.15724
-0.16964	-0.17777	-0.17236	-0.11316	-0.11092	-0.10393	-0.16099	-0.1832	-0.16404	-0.19378	-0.16718	-0.19397	-0.1656	-0.12145	-0.12897	-0.18199	-0.15454	-0.15848	-0.15463	-0.14959	-0.13914	-0.16491	-0.17851	-0.19814	-0.19299	-0.16671	-0.19774	-0.19146	-0.19071	-0.18576	-0.14665	-0.13043	-0.1391	-0.11503	-0.12499	-0.13682	-0.18998	-0.20639	-0.19322	-0.14319	-0.14681	-0.14134	-0.16988	-0.17004	-0.16808	-0.16228	-0.16326	-0.15046	-0.14228	-0.15231
-0.15983	-0.16901	-0.16237	-0.10466	-0.10273	-0.095607	-0.15274	-0.175	-0.15823	-0.185	-0.15983	-0.18612	-0.16029	-0.11738	-0.12484	-0.17352	-0.14767	-0.15237	-0.14647	-0.14222	-0.13113	-0.16038	-0.172	-0.19198	-0.18418	-0.15977	-0.18951	-0.18668	-0.18249	-0.17774	-0.13901	-0.12431	-0.13204	-0.10975	-0.11904	-0.1311	-0.18205	-0.19791	-0.1846	-0.13386	-0.1387	-0.13339	-0.16349	-0.16416	-0.16157	-0.15616	-0.15704	-0.1442	-0.13716	-0.14682
-0.14999	-0.15999	-0.15221	-0.096458	-0.094796	-0.087519	-0.1445	-0.16658	-0.15215	-0.17597	-0.15231	-0.17798	-0.15446	-0.11295	-0.1204	-0.16489	-0.14062	-0.14594	-0.13831	-0.13476	-0.12335	-0.15495	-0.16494	-0.18507	-0.17523	-0.15263	-0.1811	-0.18126	-0.17396	-0.1694	-0.13138	-0.11803	-0.12495	-0.10418	-0.11287	-0.12508	-0.17377	-0.18917	-0.17574	-0.1245	-0.13051	-0.12547	-0.15689	-0.15801	-0.1549	-0.14983	-0.15073	-0.13788	-0.1317	-0.14084
-0.14026	-0.15085	-0.14203	-0.088594	-0.087168	-0.07973	-0.13637	-0.15806	-0.14586	-0.16683	-0.14473	-0.16968	-0.14823	-0.10824	-0.11574	-0.1562	-0.13347	-0.13927	-0.13027	-0.12732	-0.1159	-0.14878	-0.1575	-0.1776	-0.16621	-0.14535	-0.1726	-0.17528	-0.16527	-0.16088	-0.12384	-0.11169	-0.11793	-0.09842	-0.10659	-0.11883	-0.16527	-0.18032	-0.16676	-0.11521	-0.12234	-0.11765	-0.15016	-0.15167	-0.14817	-0.14339	-0.14437	-0.13153	-0.12598	-0.13447
-0.13073	-0.14172	-0.13195	-0.081109	-0.079873	-0.072285	-0.12845	-0.14951	-0.13943	-0.1577	-0.13719	-0.16132	-0.14172	-0.10336	-0.11095	-0.14752	-0.12628	-0.13242	-0.12243	-0.11999	-0.10886	-0.142	-0.14985	-0.16974	-0.15722	-0.13803	-0.16411	-0.16888	-0.15651	-0.15229	-0.11645	-0.10534	-0.11104	-0.092552	-0.10027	-0.11245	-0.15664	-0.17145	-0.1578	-0.10609	-0.11429	-0.11	-0.14336	-0.1452	-0.14142	-0.13689	-0.138	-0.12521	-0.12006	-0.12781
-0.12148	-0.1327	-0.12207	-0.074025	-0.07293	-0.065217	-0.12078	-0.14104	-0.13287	-0.14868	-0.12976	-0.15301	-0.13504	-0.09838	-0.1061	-0.13893	-0.1191	-0.12547	-0.11487	-0.11287	-0.10229	-0.13474	-0.14209	-0.16161	-0.14832	-0.13072	-0.15573	-0.16216	-0.14777	-0.14373	-0.10925	-0.099058	-0.10432	-0.086644	-0.093963	-0.10599	-0.148	-0.16265	-0.14895	-0.097232	-0.10642	-0.10256	-0.13654	-0.13867	-0.1347	-0.1304	-0.13165	-0.11893	-0.114	-0.12095
-0.11259	-0.12388	-0.11249	-0.067354	-0.066351	-0.058542	-0.11343	-0.13269	-0.12624	-0.13986	-0.1225	-0.14481	-0.12829	-0.093381	-0.10124	-0.13047	-0.11196	-0.11847	-0.10764	-0.106	-0.096198	-0.12714	-0.13433	-0.15335	-0.13957	-0.12349	-0.1475	-0.15521	-0.13914	-0.13529	-0.10227	-0.092897	-0.097821	-0.08075	-0.087713	-0.099508	-0.1394	-0.15401	-0.14029	-0.088684	-0.098781	-0.095349	-0.12973	-0.13212	-0.12804	-0.12397	-0.12535	-0.11274	-0.10786	-0.11395
-0.1041	-0.11533	-0.10328	-0.061099	-0.060147	-0.052271	-0.10641	-0.12454	-0.11958	-0.13131	-0.11547	-0.13679	-0.12155	-0.088421	-0.096418	-0.12218	-0.10491	-0.11149	-0.10079	-0.099442	-0.090603	-0.11931	-0.12663	-0.14505	-0.13106	-0.11639	-0.13948	-0.14814	-0.13067	-0.12703	-0.095543	-0.086909	-0.091565	-0.074918	-0.081558	-0.093064	-0.13094	-0.14557	-0.1319	-0.080501	-0.091419	-0.088386	-0.12299	-0.1256	-0.12146	-0.11763	-0.11913	-0.10665	-0.1017	-0.1069
-0.096037	-0.1071	-0.09449	-0.055255	-0.05432	-0.046402	-0.099767	-0.11663	-0.1129	-0.12306	-0.1087	-0.129	-0.11487	-0.083548	-0.091681	-0.1141	-0.097962	-0.10458	-0.094341	-0.093238	-0.085491	-0.11135	-0.11904	-0.13679	-0.12282	-0.10948	-0.1317	-0.14103	-0.12244	-0.119	-0.089091	-0.081131	-0.085568	-0.06918	-0.075524	-0.086697	-0.12267	-0.13739	-0.12381	-0.072718	-0.084352	-0.081675	-0.11634	-0.11912	-0.11497	-0.11142	-0.11301	-0.10069	-0.095545	-0.099859
-0.088431	-0.099232	-0.086161	-0.049813	-0.048872	-0.040928	-0.093508	-0.10899	-0.10626	-0.11516	-0.1022	-0.12145	-0.10833	-0.078794	-0.087051	-0.10626	-0.091155	-0.097791	-0.088314	-0.087411	-0.080835	-0.10335	-0.1116	-0.12864	-0.11492	-0.1028	-0.12417	-0.13396	-0.11447	-0.11125	-0.082924	-0.075592	-0.079836	-0.063563	-0.069634	-0.080447	-0.11463	-0.12951	-0.11607	-0.065357	-0.077596	-0.075219	-0.10981	-0.11273	-0.10858	-0.10537	-0.10702	-0.094877	-0.089443	-0.092889
-0.081293	-0.091747	-0.078321	-0.044758	-0.0438	-0.035838	-0.087645	-0.10165	-0.099693	-0.10761	-0.095988	-0.11417	-0.10194	-0.074179	-0.082548	-0.098696	-0.084508	-0.091154	-0.082718	-0.081976	-0.076596	-0.095393	-0.10433	-0.12065	-0.10739	-0.096364	-0.11691	-0.12699	-0.10681	-0.1038	-0.077046	-0.070302	-0.074366	-0.058088	-0.063906	-0.074344	-0.10689	-0.12194	-0.1087	-0.058432	-0.071156	-0.06902	-0.10342	-0.10645	-0.10231	-0.099482	-0.10119	-0.089204	-0.083426	-0.086043
-0.074623	-0.084657	-0.070985	-0.040072	-0.039099	-0.031114	-0.082177	-0.094636	-0.093224	-0.10042	-0.090074	-0.10718	-0.095733	-0.069715	-0.078175	-0.091417	-0.07804	-0.084704	-0.077552	-0.076936	-0.072729	-0.087537	-0.09724	-0.11287	-0.10026	-0.090204	-0.10991	-0.1202	-0.099484	-0.096672	-0.071452	-0.06526	-0.069147	-0.052769	-0.058354	-0.068413	-0.099458	-0.11472	-0.10173	-0.051946	-0.065032	-0.063079	-0.097208	-0.1003	-0.096159	-0.093779	-0.095523	-0.083673	-0.077526	-0.079371
-0.068419	-0.077964	-0.064156	-0.035732	-0.034756	-0.026739	-0.077096	-0.087947	-0.086897	-0.093586	-0.084456	-0.10046	-0.089724	-0.065405	-0.07393	-0.084445	-0.071768	-0.078464	-0.072807	-0.072284	-0.069185	-0.079842	-0.090346	-0.10533	-0.093562	-0.084329	-0.10319	-0.11362	-0.092512	-0.089871	-0.066135	-0.06045	-0.064161	-0.04762	-0.052988	-0.062674	-0.092379	-0.10785	-0.095164	-0.045894	-0.059225	-0.057403	-0.091187	-0.094305	-0.090147	-0.088268	-0.090043	-0.07828	-0.071772	-0.072914
-0.062671	-0.071659	-0.057826	-0.031714	-0.030759	-0.022691	-0.072379	-0.081588	-0.080742	-0.087099	-0.079131	-0.094012	-0.083922	-0.061248	-0.069794	-0.077792	-0.065707	-0.072447	-0.068469	-0.068003	-0.065911	-0.072354	-0.083658	-0.098041	-0.08729	-0.078743	-0.096726	-0.10728	-0.085908	-0.083403	-0.061079	-0.055844	-0.059386	-0.042648	-0.047815	-0.057137	-0.08567	-0.10135	-0.089017	-0.04027	-0.053732	-0.052001	-0.085375	-0.088479	-0.084289	-0.082955	-0.084758	-0.073019	-0.066192	-0.066708
-0.057364	-0.065732	-0.051978	-0.027993	-0.027086	-0.018947	-0.067995	-0.07556	-0.074789	-0.080951	-0.074092	-0.087834	-0.078332	-0.05724	-0.065746	-0.07147	-0.059868	-0.066661	-0.064515	-0.06407	-0.062857	-0.065113	-0.077185	-0.09102	-0.08144	-0.073439	-0.090515	-0.10123	-0.079677	-0.077263	-0.056267	-0.051409	-0.054798	-0.037861	-0.042838	-0.051808	-0.079347	-0.095211	-0.083289	-0.035062	-0.048548	-0.046884	-0.079784	-0.082839	-0.078602	-0.077845	-0.079673	-0.067891	-0.06081	-0.060777
-0.052482	-0.060165	-0.046589	-0.024542	-0.023714	-0.015484	-0.063902	-0.069858	-0.069058	-0.075136	-0.069332	-0.081912	-0.072957	-0.053373	-0.061756	-0.065485	-0.05426	-0.061108	-0.060917	-0.060453	-0.059976	-0.05815	-0.070935	-0.084275	-0.075997	-0.068408	-0.084549	-0.095463	-0.07382	-0.071445	-0.051678	-0.047111	-0.050374	-0.03326	-0.038055	-0.046688	-0.073421	-0.089444	-0.077973	-0.030257	-0.04367	-0.042062	-0.07442	-0.077397	-0.073105	-0.072945	-0.074795	-0.062905	-0.055648	-0.05514
-0.048001	-0.054937	-0.041629	-0.021335	-0.020617	-0.012277	-0.060048	-0.064472	-0.063569	-0.069646	-0.06484	-0.076234	-0.067802	-0.049637	-0.057794	-0.059836	-0.048889	-0.055786	-0.057644	-0.057117	-0.057223	-0.051489	-0.064918	-0.077818	-0.070938	-0.063638	-0.078815	-0.089998	-0.06833	-0.065938	-0.047285	-0.042919	-0.046093	-0.028848	-0.033465	-0.041772	-0.067895	-0.084044	-0.073058	-0.025843	-0.039094	-0.037544	-0.069283	-0.072159	-0.067813	-0.068261	-0.070125	-0.058069	-0.050723	-0.049809
-0.043896	-0.050026	-0.037065	-0.018346	-0.017765	-0.0093055	-0.05638	-0.059389	-0.058336	-0.064476	-0.060602	-0.070789	-0.062864	-0.046019	-0.053836	-0.054521	-0.043757	-0.050693	-0.05466	-0.054028	-0.054557	-0.045148	-0.059141	-0.071658	-0.066237	-0.059109	-0.073302	-0.084835	-0.063196	-0.060729	-0.043064	-0.038806	-0.041939	-0.024623	-0.029061	-0.037054	-0.062766	-0.079002	-0.068525	-0.021803	-0.034812	-0.033332	-0.064365	-0.067125	-0.062736	-0.063798	-0.065659	-0.053396	-0.046045	-0.044784
-0.040137	-0.04541	-0.032862	-0.015553	-0.015125	-0.0065457	-0.052842	-0.054589	-0.053368	-0.059617	-0.056601	-0.065565	-0.058144	-0.042505	-0.049867	-0.049527	-0.038863	-0.045824	-0.051926	-0.051145	-0.051944	-0.039136	-0.053614	-0.065807	-0.061865	-0.054807	-0.068	-0.07997	-0.058401	-0.055806	-0.03899	-0.034754	-0.037898	-0.02058	-0.024836	-0.032524	-0.058027	-0.074305	-0.064349	-0.018121	-0.030815	-0.029426	-0.059654	-0.062291	-0.057884	-0.059558	-0.061394	-0.048897	-0.041617	-0.040062
-0.036693	-0.041066	-0.028986	-0.012932	-0.012666	-0.0039772	-0.049379	-0.050053	-0.048672	-0.055063	-0.052817	-0.060553	-0.053639	-0.039077	-0.045882	-0.044838	-0.034201	-0.041173	-0.049403	-0.048433	-0.04935	-0.033457	-0.048339	-0.060275	-0.057795	-0.050711	-0.062902	-0.075393	-0.053927	-0.051154	-0.035039	-0.030753	-0.033955	-0.016714	-0.020779	-0.028172	-0.053662	-0.069939	-0.060504	-0.014778	-0.027093	-0.025814	-0.055133	-0.057648	-0.053256	-0.055543	-0.057321	-0.044576	-0.037438	-0.035633
-0.033526	-0.036968	-0.025403	-0.010465	-0.010357	-0.0015789	-0.045943	-0.045756	-0.044248	-0.050803	-0.049229	-0.055744	-0.049343	-0.035716	-0.041888	-0.040435	-0.029761	-0.036726	-0.04705	-0.045854	-0.04675	-0.028109	-0.043319	-0.055071	-0.054	-0.046805	-0.058001	-0.071093	-0.04975	-0.046758	-0.031193	-0.026794	-0.030096	-0.013016	-0.01688	-0.023985	-0.04965	-0.065883	-0.056955	-0.011756	-0.02363	-0.022483	-0.050783	-0.053183	-0.048847	-0.051748	-0.053429	-0.040433	-0.033498	-0.031485
-0.030597	-0.033093	-0.022078	-0.0081336	-0.0081646	0.00066886	-0.042492	-0.041671	-0.040093	-0.046825	-0.045817	-0.051126	-0.045248	-0.032403	-0.0379	-0.036294	-0.025531	-0.032466	-0.04483	-0.043372	-0.044123	-0.02308	-0.038551	-0.050195	-0.050457	-0.043069	-0.053296	-0.067057	-0.045845	-0.042603	-0.027433	-0.022876	-0.026303	-0.0094762	-0.013124	-0.019951	-0.045967	-0.062114	-0.053669	-0.0090303	-0.02041	-0.019408	-0.046585	-0.048883	-0.044647	-0.048164	-0.049707	-0.036462	-0.029782	-0.027601
-0.027864	-0.029414	-0.018979	-0.0059205	-0.006061	0.0027868	-0.038993	-0.037773	-0.036194	-0.043115	-0.042558	-0.046689	-0.041342	-0.029121	-0.033936	-0.032388	-0.021497	-0.028372	-0.042704	-0.040955	-0.041454	-0.018359	-0.03403	-0.045643	-0.047142	-0.039486	-0.048783	-0.063269	-0.042186	-0.03867	-0.023745	-0.018992	-0.022553	-0.0060833	-0.0094934	-0.016056	-0.042583	-0.058607	-0.050609	-0.0065743	-0.017413	-0.016565	-0.042521	-0.044731	-0.040639	-0.044779	-0.046143	-0.03265	-0.026274	-0.023965
-0.025285	-0.025904	-0.016073	-0.0038105	-0.0040174	0.0047955	-0.035425	-0.034035	-0.032529	-0.039653	-0.039433	-0.042415	-0.037612	-0.025852	-0.030016	-0.028685	-0.017642	-0.024415	-0.040638	-0.03857	-0.038731	-0.013926	-0.029746	-0.041398	-0.044032	-0.036038	-0.044463	-0.059714	-0.038745	-0.034938	-0.020112	-0.015137	-0.01882	-0.0028227	-0.0059701	-0.012284	-0.039465	-0.055336	-0.047735	-0.004359	-0.014619	-0.013919	-0.038575	-0.040711	-0.036797	-0.041572	-0.042724	-0.028983	-0.022953	-0.020559
-0.022815	-0.022533	-0.013325	-0.0017874	-0.002008	0.0067169	-0.031773	-0.030429	-0.029061	-0.036417	-0.036422	-0.038292	-0.034043	-0.022583	-0.026152	-0.025153	-0.013948	-0.020562	-0.038598	-0.036189	-0.035947	-0.0097593	-0.025687	-0.037437	-0.041105	-0.032707	-0.040335	-0.056375	-0.035494	-0.031383	-0.01652	-0.011301	-0.015071	0.00032117	-0.0025334	-0.0086195	-0.036578	-0.052271	-0.045007	-0.0023515	-0.012005	-0.011435	-0.034737	-0.036807	-0.033095	-0.038521	-0.039437	-0.02544	-0.019795	-0.017363
-0.020411	-0.01927	-0.0107	0.00016477	-6.2e-06	0.0085733	-0.028032	-0.026925	-0.025738	-0.033381	-0.033504	-0.034307	-0.03062	-0.019302	-0.022351	-0.021758	-0.010396	-0.016777	-0.036553	-0.033782	-0.033093	-0.0058322	-0.021837	-0.033727	-0.038334	-0.029475	-0.036393	-0.053235	-0.032403	-0.027976	-0.012951	-0.0074701	-0.01127	0.0033653	0.00083686	-0.0050463	-0.033884	-0.049381	-0.042386	-0.0005175	-0.0095456	-0.0090723	-0.030996	-0.033002	-0.029497	-0.035599	-0.036263	-0.021999	-0.016778	-0.014358
-0.018029	-0.016082	-0.008159	0.0020639	0.0020112	0.010388	-0.024197	-0.023493	-0.022496	-0.030514	-0.030659	-0.030451	-0.027328	-0.016001	-0.018611	-0.018465	-0.0069614	-0.013024	-0.034475	-0.031325	-0.030166	-0.0021163	-0.018172	-0.030225	-0.035691	-0.02632	-0.032629	-0.050276	-0.02944	-0.024684	-0.0093845	-0.0036253	-0.0073824	0.0063283	0.0041613	-0.0015457	-0.031345	-0.046631	-0.03983	0.0011792	-0.0072165	-0.0067897	-0.027342	-0.029277	-0.025966	-0.032776	-0.033177	-0.01863	-0.013879	-0.01152
-0.015628	-0.012935	-0.005663	0.0039292	0.0040686	0.012183	-0.020266	-0.0201	-0.019262	-0.027784	-0.027862	-0.026717	-0.024149	-0.012675	-0.014918	-0.015241	-0.0036213	-0.0092683	-0.032337	-0.028795	-0.027157	0.0014183	-0.014662	-0.026883	-0.033141	-0.023218	-0.029029	-0.04748	-0.026573	-0.021472	-0.0057938	0.00025414	-0.0033713	0.00923	0.0074592	0.0019	-0.028919	-0.043984	-0.037297	0.002777	-0.0049925	-0.0045433	-0.023764	-0.025609	-0.022456	-0.030024	-0.030151	-0.015301	-0.011075	-0.0088254
-0.013167	-0.0097948	-0.003169	0.0057816	0.0061872	0.013985	-0.016234	-0.016708	-0.015961	-0.025152	-0.025088	-0.023097	-0.021068	-0.0093237	-0.011251	-0.01205	-0.0003468	-0.0054805	-0.030114	-0.026172	-0.024059	0.0048037	-0.011272	-0.023644	-0.030646	-0.020143	-0.025574	-0.044826	-0.023763	-0.018301	-0.0021496	0.0041926	0.00079413	0.01209	0.010748	0.0053092	-0.026568	-0.0414	-0.034746	0.0043148	-0.0028466	-0.0022887	-0.020243	-0.021971	-0.018919	-0.027313	-0.027152	-0.011975	-0.0083428	-0.0062458
-0.010609	-0.0066234	-0.0006345	0.0076427	0.0083874	0.015815	-0.012089	-0.013277	-0.012523	-0.022581	-0.022312	-0.019589	-0.018066	-0.0059443	-0.0075774	-0.0088618	0.0028925	-0.0016373	-0.027785	-0.023436	-0.020864	0.0080692	-0.0079578	-0.020451	-0.028164	-0.017066	-0.022239	-0.042293	-0.020975	-0.015131	0.0015823	0.0082169	0.0051392	0.014932	0.014044	0.0087006	-0.02425	-0.038838	-0.032137	0.0058312	-0.00075136	1.8e-05	-0.016756	-0.018328	-0.015301	-0.024614	-0.024154	-0.0086125	-0.0056624	-0.0037532
-0.0079151	-0.0033828	0.0019855	0.0095364	0.010688	0.017699	-0.0078172	-0.0097657	-0.0088903	-0.020029	-0.019502	-0.016178	-0.015123	-0.0025383	-0.003863	-0.0056432	0.0061297	0.0022782	-0.025326	-0.020573	-0.017563	0.011246	-0.0046757	-0.017242	-0.025648	-0.013954	-0.018995	-0.039858	-0.018169	-0.011927	0.0054371	0.012355	0.0096826	0.017777	0.017362	0.012092	-0.021926	-0.036255	-0.02943	0.0073657	0.0013226	0.0024198	-0.013272	-0.01464	-0.011548	-0.0219	-0.021131	-0.005179	-0.0030143	-0.0013156
-0.0050494	-3.52e-05	0.004737	0.011486	0.013109	0.019659	-0.0033994	-0.0061298	-0.005018	-0.017455	-0.016626	-0.012845	-0.012215	0.00089583	-6.88e-05	-0.0023628	0.0093984	0.0062758	-0.022718	-0.017568	-0.01415	0.014363	-0.0013792	-0.013961	-0.02305	-0.010771	-0.015805	-0.037497	-0.015307	-0.0086489	0.0094513	0.016635	0.014436	0.020651	0.020716	0.015501	-0.019557	-0.03361	-0.026588	0.0089558	0.0034069	0.0049597	-0.0097523	-0.010861	-0.007606	-0.019147	-0.018067	-0.001641	-0.00037911	0.0010998
-0.0019773	0.00346	0.0076675	0.013514	0.015667	0.021719	0.0011824	-0.0023249	-0.00087633	-0.014815	-0.013652	-0.009562	-0.0093185	0.0043628	0.003842	0.001011	0.012734	0.010363	-0.019944	-0.01441	-0.010618	0.01745	0.0019728	-0.010552	-0.020323	-0.007477	-0.01263	-0.035179	-0.012349	-0.0052625	0.013659	0.021086	0.019405	0.023579	0.024121	0.018946	-0.017106	-0.030861	-0.023571	0.010639	0.0055355	0.0076785	-0.00615	-0.0069397	-0.003425	-0.016328	-0.014953	0.002028	0.0022636	0.0035278
0.001336	0.0071418	0.010823	0.015645	0.018381	0.0239	0.005944	0.0016915	0.003553	-0.012066	-0.010542	-0.0062855	-0.0064065	0.007873	0.0079026	0.0045104	0.016171	0.014545	-0.016988	-0.011088	-0.0069609	0.020536	0.0054175	-0.0069713	-0.01742	-0.0040307	-0.0094229	-0.032876	-0.0092528	-0.0017325	0.018092	0.025731	0.024592	0.026589	0.027595	0.022445	-0.014535	-0.027973	-0.020348	0.012451	0.0077442	0.010617	-0.0024152	-0.0028235	0.0010406	-0.013424	-0.011784	0.0058495	0.004933	0.0060066
0.0049224	0.011051	0.014254	0.0179	0.021271	0.026225	0.010897	0.0059604	0.0082853	-0.0091617	-0.007258	-0.002963	-0.0034515	0.011445	0.012141	0.0081662	0.019746	0.018835	-0.013838	-0.0075896	-0.003173	0.023652	0.008986	-0.0031828	-0.014294	-0.00038886	-0.006133	-0.030551	-0.0059775	0.0019732	0.022782	0.030589	0.029998	0.029708	0.031159	0.026017	-0.011812	-0.024912	-0.016884	0.014427	0.01007	0.013813	0.0015038	0.0015411	0.0058282	-0.010412	-0.0085615	0.009839	0.0076506	0.008575
0.0088129	0.015225	0.018004	0.0203	0.024353	0.028711	0.016047	0.010518	0.013336	-0.0060579	-0.0037595	0.00047	-0.000423	0.015104	0.016573	0.01201	0.023496	0.023248	-0.010486	-0.0039063	0.00075033	0.026829	0.012705	0.0008415	-0.010903	0.0034931	-0.0027049	-0.028168	-0.0024819	0.0058848	0.027757	0.035677	0.035627	0.032964	0.034837	0.029683	-0.0089038	-0.021649	-0.013154	0.016597	0.012553	0.017306	0.0056568	0.0062041	0.010969	-0.0072762	-0.005282	0.014011	0.010439	0.011276
0.013034	0.019702	0.022117	0.022862	0.027646	0.031376	0.021398	0.015395	0.018723	-0.0027089	-1.6667e-06	0.004083	0.0027095	0.018882	0.02121	0.01607	0.027455	0.027814	-0.0069261	-2.8857e-05	0.0048154	0.030097	0.016599	0.0051178	-0.0072058	0.0076584	0.00091843	-0.025688	0.0012733	0.010029	0.033041	0.04101	0.041488	0.036386	0.038661	0.033468	-0.0057834	-0.018161	-0.0091328	0.018995	0.015229	0.021131	0.010088	0.011211	0.016483	-0.0039977	-0.001938	0.018374	0.013322	0.014152
0.017611	0.024514	0.026628	0.025605	0.031165	0.03423	0.026955	0.020617	0.024466	0.00093	0.0040603	0.007943	0.005976	0.022816	0.026045	0.020375	0.031658	0.032571	-0.003155	0.0040506	0.0090292	0.033489	0.020696	0.0096605	-0.003164	0.012147	0.0047947	-0.023071	0.0053243	0.014428	0.038652	0.046603	0.047592	0.040001	0.042666	0.037398	-0.0024259	-0.01443	-0.004806	0.021649	0.018138	0.02532	0.014833	0.016597	0.022386	-0.00056375	0.001487	0.022929	0.016325	0.017248
0.022559	0.029692	0.031571	0.028541	0.034924	0.037281	0.032718	0.026204	0.030579	0.0049006	0.0084728	0.012111	0.009407	0.026947	0.031065	0.024952	0.036138	0.037571	0.00082624	0.0083384	0.013401	0.037032	0.025022	0.014476	0.0012553	0.016995	0.0089797	-0.020277	0.009703	0.019101	0.044598	0.052472	0.053956	0.043838	0.046891	0.041507	0.0011891	-0.010441	-0.0001636	0.024589	0.021314	0.029902	0.019915	0.022392	0.028685	0.0030387	0.005013	0.027679	0.019473	0.020604
0.027892	0.035256	0.036965	0.031682	0.038934	0.040531	0.038689	0.03217	0.03707	0.0092417	0.013279	0.016636	0.013029	0.031312	0.036246	0.029825	0.040926	0.042876	0.0050147	0.012839	0.017939	0.04075	0.029608	0.019569	0.0060767	0.022229	0.013525	-0.017268	0.014436	0.024059	0.050881	0.058634	0.0606	0.047923	0.051377	0.045834	0.0050781	-0.0061869	0.0047929	0.027841	0.024791	0.034902	0.025348	0.028612	0.035382	0.006822	0.0086665	0.03262	0.02279	0.024257
0.033616	0.041223	0.042822	0.035032	0.043201	0.043977	0.044871	0.038524	0.043934	0.013986	0.018518	0.021553	0.016864	0.035943	0.041557	0.035021	0.046049	0.048552	0.0094049	0.017553	0.022656	0.044664	0.034479	0.024942	0.011317	0.027867	0.018473	-0.014007	0.019542	0.029307	0.057492	0.065104	0.067544	0.052285	0.056163	0.050423	0.0092522	-0.0016649	0.010054	0.03143	0.028599	0.040338	0.03113	0.035264	0.042473	0.010797	0.012471	0.03775	0.026299	0.028238
0.039726	0.047598	0.04914	0.038596	0.047726	0.047611	0.051266	0.045266	0.05116	0.01916	0.024222	0.026887	0.02093	0.040867	0.04696	0.040562	0.051531	0.054665	0.013989	0.022481	0.027563	0.048785	0.039655	0.030595	0.016977	0.033916	0.023859	-0.010465	0.025033	0.034847	0.064419	0.071895	0.074811	0.05695	0.061287	0.055322	0.013719	0.0031231	0.015598	0.035381	0.032762	0.046222	0.037247	0.042343	0.049945	0.014977	0.016449	0.043065	0.030019	0.032565
0.046211	0.054374	0.055905	0.04237	0.0525	0.05142	0.057875	0.052393	0.058725	0.02478	0.030412	0.032651	0.025234	0.046094	0.052421	0.046472	0.05739	0.061271	0.018756	0.027615	0.032669	0.05312	0.045149	0.036525	0.023046	0.040372	0.029704	-0.0066156	0.03091	0.040671	0.071647	0.079021	0.082425	0.06194	0.066776	0.060577	0.018482	0.0081706	0.021399	0.03971	0.037303	0.05256	0.043674	0.049829	0.05778	0.019371	0.020613	0.048564	0.033965	0.037247
0.053054	0.061533	0.063088	0.046347	0.057507	0.055384	0.0647	0.059893	0.066602	0.030853	0.037099	0.038851	0.02978	0.051622	0.0579	0.052767	0.063637	0.068414	0.023694	0.032945	0.037983	0.057666	0.050961	0.042728	0.029493	0.047217	0.036018	-0.0024437	0.037164	0.046769	0.07916	0.086489	0.090405	0.067271	0.072649	0.06623	0.023539	0.013465	0.02742	0.044431	0.042233	0.059348	0.050374	0.057693	0.065946	0.023991	0.024974	0.054245	0.038145	0.042282
0.060222	0.069043	0.070644	0.050515	0.062721	0.059481	0.071746	0.067751	0.074759	0.037373	0.044285	0.045488	0.034557	0.057434	0.063361	0.059465	0.070277	0.076119	0.028786	0.038454	0.043509	0.062413	0.057085	0.049196	0.036278	0.054425	0.042797	0.0020569	0.043774	0.053123	0.086943	0.094305	0.098761	0.072953	0.078908	0.072308	0.028885	0.018992	0.033624	0.049549	0.04756	0.066574	0.057303	0.065892	0.074403	0.028841	0.029537	0.06011	0.042559	0.047653
0.067679	0.07686	0.078517	0.054857	0.068105	0.063684	0.079018	0.075943	0.083166	0.044322	0.051951	0.052554	0.039548	0.063497	0.068769	0.066573	0.077305	0.084392	0.034012	0.044121	0.049247	0.067342	0.06351	0.055919	0.043342	0.061953	0.050022	0.0068802	0.050709	0.059709	0.094985	0.10247	0.10749	0.078981	0.08554	0.078822	0.034509	0.02473	0.039968	0.055057	0.05328	0.074217	0.064406	0.074368	0.083099	0.033922	0.034304	0.066162	0.0472	0.053333
0.075372	0.084927	0.086634	0.059348	0.073617	0.067959	0.08652	0.084442	0.091787	0.051664	0.060066	0.060036	0.044725	0.069764	0.074093	0.074093	0.084712	0.093216	0.039346	0.049917	0.055186	0.072425	0.070216	0.062881	0.050615	0.069749	0.057656	0.012009	0.057927	0.066498	0.10327	0.11097	0.11658	0.085333	0.092511	0.085763	0.040397	0.030657	0.046411	0.060939	0.059382	0.082242	0.071624	0.083054	0.091968	0.039228	0.039275	0.072403	0.052049	0.059282
0.083242	0.093174	0.094913	0.06396	0.079205	0.072269	0.094253	0.093217	0.10059	0.059353	0.068574	0.067911	0.05005	0.076174	0.079301	0.082021	0.092479	0.10256	0.044757	0.055807	0.061307	0.077625	0.077178	0.070063	0.058018	0.077746	0.065649	0.017412	0.065373	0.073457	0.1118	0.1198	0.126	0.091969	0.099766	0.093092	0.046526	0.036743	0.052913	0.067164	0.065842	0.090603	0.078892	0.091867	0.10093	0.044745	0.044454	0.078832	0.057081	0.065454
0.091216	0.10152	0.10326	0.068656	0.08481	0.076573	0.10221	0.10223	0.10953	0.067325	0.077402	0.076149	0.055481	0.082658	0.084361	0.09034	0.10058	0.11236	0.050206	0.061748	0.067574	0.082894	0.084366	0.077439	0.065458	0.085864	0.073934	0.023046	0.072985	0.080542	0.12055	0.12891	0.1357	0.098823	0.10723	0.10074	0.052866	0.042958	0.059434	0.073689	0.072623	0.099235	0.08614	0.10071	0.10991	0.050452	0.049839	0.085443	0.062257	0.071789
0.099209	0.10987	0.11157	0.073392	0.090366	0.080824	0.11038	0.11142	0.11857	0.075502	0.086455	0.084705	0.060962	0.089138	0.089238	0.099024	0.10899	0.12257	0.055647	0.067685	0.073942	0.088175	0.091737	0.084975	0.072831	0.094008	0.082428	0.028856	0.08069	0.087705	0.1295	0.13826	0.14564	0.1058	0.1148	0.10862	0.059376	0.04926	0.065935	0.080453	0.079677	0.10806	0.093293	0.10948	0.11879	0.056313	0.055426	0.092214	0.067533	0.078224
0.10712	0.11811	0.11973	0.078116	0.095798	0.084971	0.11871	0.12074	0.12765	0.083791	0.09562	0.093526	0.066433	0.095529	0.093894	0.10803	0.11768	0.13311	0.061021	0.073554	0.080345	0.093395	0.099238	0.092627	0.080026	0.10207	0.091032	0.034772	0.088406	0.094879	0.13863	0.14776	0.15574	0.11279	0.12234	0.11659	0.066005	0.055602	0.072377	0.087384	0.086937	0.11698	0.10027	0.11806	0.12748	0.062277	0.061193	0.099105	0.072853	0.084688
0.11485	0.12614	0.12761	0.082767	0.10103	0.088956	0.12715	0.13009	0.1367	0.092087	0.10477	0.10254	0.071823	0.10174	0.098284	0.11731	0.12659	0.1439	0.066261	0.079276	0.0867	0.098472	0.1068	0.10034	0.086916	0.10992	0.099625	0.040714	0.096035	0.10199	0.14789	0.15733	0.1659	0.11964	0.12973	0.1245	0.072686	0.061924	0.07871	0.094393	0.094323	0.12587	0.10698	0.12632	0.13583	0.068273	0.067104	0.10605	0.078154	0.091104
0.12226	0.1338	0.13508	0.087273	0.10597	0.092715	0.1356	0.13937	0.14562	0.10027	0.11376	0.11167	0.077048	0.10768	0.10236	0.12679	0.13569	0.15484	0.071287	0.084759	0.092904	0.10331	0.11435	0.10803	0.093364	0.11741	0.10807	0.046589	0.10347	0.10893	0.15721	0.16682	0.17599	0.12619	0.13678	0.13216	0.079333	0.06815	0.084875	0.10137	0.10174	0.13459	0.11333	0.13412	0.14372	0.074205	0.073093	0.11295	0.083363	0.097391
0.12922	0.14094	0.14198	0.091554	0.11052	0.096177	0.14393	0.14844	0.15428	0.10821	0.12243	0.1208	0.082013	0.11326	0.10607	0.13637	0.1449	0.16584	0.076006	0.089894	0.098831	0.10781	0.12178	0.1156	0.099219	0.12436	0.11619	0.052295	0.11057	0.1156	0.16645	0.17608	0.18584	0.13225	0.14329	0.13935	0.085836	0.074191	0.090795	0.10821	0.10906	0.14298	0.11922	0.14131	0.151	0.079952	0.079063	0.11966	0.088399	0.10346
0.13558	0.14742	0.14817	0.095522	0.11458	0.099267	0.15196	0.15714	0.16254	0.11576	0.13063	0.12982	0.086612	0.11835	0.10934	0.14592	0.15416	0.17677	0.080315	0.094553	0.10433	0.11184	0.12898	0.12293	0.10432	0.13059	0.1238	0.05772	0.1172	0.12184	0.17545	0.18492	0.19526	0.13762	0.14906	0.14584	0.092063	0.079935	0.096375	0.11476	0.11618	0.15083	0.12452	0.14774	0.15751	0.085361	0.084888	0.12602	0.093174	0.10922
0.14116	0.15304	0.15347	0.099078	0.11804	0.1019	0.15947	0.16524	0.1702	0.12277	0.13817	0.13856	0.090729	0.12286	0.11211	0.15528	0.16337	0.18749	0.084096	0.098592	0.10923	0.11529	0.13581	0.12986	0.10848	0.13587	0.13068	0.062747	0.12319	0.12751	0.18398	0.1931	0.20397	0.14209	0.15386	0.15138	0.097853	0.085252	0.10149	0.12087	0.12292	0.15793	0.12911	0.15324	0.16308	0.090257	0.0904	0.13179	0.09759	0.11457
0.14579	0.15764	0.1577	0.10212	0.12078	0.10398	0.1662	0.1725	0.17703	0.12906	0.14488	0.14685	0.09424	0.12667	0.1143	0.16427	0.17242	0.19783	0.087223	0.10186	0.11333	0.11802	0.1421	0.1362	0.11153	0.13996	0.13657	0.067253	0.12837	0.1324	0.19174	0.20033	0.21165	0.14546	0.15744	0.15571	0.10302	0.089993	0.106	0.12637	0.12915	0.16405	0.13286	0.15765	0.16754	0.09444	0.095408	0.13674	0.10154	0.11941
0.14929	0.16101	0.1607	0.10454	0.1227	0.10543	0.17185	0.17864	0.18277	0.13445	0.15054	0.15449	0.097016	0.12965	0.11582	0.17268	0.18115	0.20758	0.08956	0.10418	0.11643	0.11991	0.14766	0.14172	0.1133	0.14261	0.1412	0.071114	0.13255	0.13633	0.19839	0.20631	0.21793	0.14752	0.15955	0.15857	0.10737	0.093988	0.10973	0.13109	0.13467	0.16894	0.13563	0.16081	0.17072	0.097701	0.099691	0.14058	0.10492	0.12363
0.15147	0.16298	0.16227	0.10622	0.12367	0.10613	0.17608	0.18334	0.18711	0.13875	0.15494	0.16124	0.09893	0.13168	0.11655	0.18025	0.18941	0.21652	0.090975	0.10542	0.11829	0.12084	0.15224	0.14617	0.11362	0.14358	0.1443	0.07421	0.13554	0.13908	0.20352	0.21067	0.22238	0.14808	0.15997	0.15972	0.11066	0.097059	0.11249	0.13484	0.13931	0.17235	0.13728	0.16254	0.17246	0.099824	0.10301	0.14305	0.10761	0.12712
0.15217	0.16337	0.16226	0.10707	0.1236	0.10602	0.17854	0.18626	0.18973	0.14177	0.15787	0.16684	0.099863	0.13262	0.11639	0.18671	0.19698	0.22439	0.091347	0.10542	0.11872	0.12068	0.15559	0.1493	0.11237	0.14265	0.14557	0.07643	0.13715	0.14045	0.2067	0.21304	0.22457	0.147	0.15848	0.15895	0.1127	0.099026	0.11407	0.13745	0.14288	0.17403	0.13767	0.16271	0.17261	0.10061	0.10514	0.14385	0.1095	0.12975
0.15121	0.16205	0.16054	0.10698	0.12237	0.105	0.17888	0.18708	0.19029	0.14333	0.15911	0.17103	0.099705	0.13236	0.11522	0.19178	0.20362	0.23092	0.090581	0.10408	0.11755	0.11935	0.15744	0.15085	0.10947	0.13962	0.14478	0.077675	0.13721	0.14026	0.20749	0.21303	0.22404	0.14417	0.15495	0.1561	0.11328	0.09972	0.11429	0.13874	0.14521	0.17378	0.1367	0.16118	0.17104	0.099899	0.10585	0.14277	0.11048	0.13143
0.1485	0.15889	0.157	0.10588	0.11994	0.10301	0.1768	0.1855	0.18849	0.14326	0.15847	0.17354	0.098373	0.13077	0.11296	0.19515	0.20905	0.2358	0.088628	0.10134	0.11467	0.11678	0.15754	0.15058	0.10493	0.13441	0.14172	0.077869	0.13559	0.13833	0.20548	0.21029	0.22039	0.13954	0.1493	0.15109	0.11223	0.099004	0.11296	0.13856	0.14613	0.17143	0.13427	0.15786	0.16766	0.097566	0.10497	0.13961	0.11044	0.13203
0.14396	0.15384	0.1516	0.10371	0.11624	0.10002	0.17204	0.18125	0.18402	0.14142	0.15578	0.1741	0.095809	0.12773	0.10954	0.19654	0.21298	0.23873	0.085495	0.097211	0.11011	0.11294	0.15568	0.14828	0.098847	0.12702	0.1363	0.076968	0.13217	0.13457	0.20034	0.20452	0.21332	0.13314	0.14154	0.14392	0.10946	0.096786	0.10999	0.13681	0.1455	0.16687	0.13035	0.15271	0.16245	0.093567	0.10238	0.13428	0.10931	0.13146
0.13759	0.14692	0.14438	0.10045	0.11128	0.096016	0.16447	0.17419	0.17668	0.13773	0.15093	0.1725	0.091995	0.12319	0.10492	0.19568	0.21508	0.23939	0.08125	0.091778	0.10396	0.10784	0.15169	0.1438	0.091402	0.11758	0.12851	0.074962	0.12694	0.12895	0.19186	0.19551	0.20268	0.12508	0.13181	0.1347	0.10495	0.093049	0.10532	0.13343	0.14322	0.16009	0.12493	0.14576	0.15544	0.087938	0.098029	0.12679	0.10701	0.12963
0.12948	0.13821	0.13543	0.0961	0.10511	0.091031	0.1541	0.16426	0.16639	0.13214	0.14389	0.16854	0.086959	0.1171	0.099135	0.19233	0.21504	0.2375	0.076027	0.085222	0.096462	0.10156	0.1455	0.13709	0.082899	0.10638	0.1185	0.071882	0.11994	0.1215	0.18003	0.18325	0.18854	0.11559	0.12037	0.12368	0.098772	0.087858	0.099027	0.12841	0.1392	0.15114	0.11811	0.1371	0.14674	0.080812	0.091991	0.11727	0.10353	0.12646
0.11979	0.12789	0.12496	0.090728	0.097812	0.085139	0.14116	0.1516	0.15322	0.12469	0.13473	0.16213	0.08078	0.1095	0.092241	0.18636	0.21254	0.2328	0.070005	0.077794	0.087948	0.094227	0.13715	0.12822	0.073705	0.093868	0.10657	0.067806	0.11132	0.11241	0.16507	0.1679	0.17123	0.10493	0.1076	0.11124	0.091123	0.081377	0.091277	0.12179	0.13345	0.14022	0.11002	0.12693	0.13654	0.072426	0.084419	0.106	0.098863	0.12194
0.10879	0.11623	0.11322	0.084432	0.089559	0.078457	0.12604	0.13651	0.13746	0.11552	0.12362	0.15326	0.07359	0.10045	0.084354	0.17771	0.2073	0.2251	0.063397	0.069795	0.078804	0.086024	0.12676	0.1174	0.064241	0.080602	0.093185	0.062849	0.10131	0.10192	0.14745	0.14991	0.15139	0.093476	0.09398	0.09782	0.082288	0.073874	0.082372	0.11373	0.12601	0.12762	0.10086	0.11553	0.12512	0.063111	0.075579	0.093334	0.093054	0.11604
0.096802	0.10356	0.10056	0.077358	0.080558	0.071142	0.1094	0.1195	0.11965	0.10483	0.11085	0.14205	0.065574	0.090158	0.075625	0.16643	0.19912	0.2143	0.056418	0.061534	0.069422	0.077187	0.11463	0.10501	0.054911	0.067209	0.078948	0.057164	0.090259	0.090383	0.12795	0.12999	0.1299	0.081613	0.080043	0.083976	0.072647	0.065689	0.07271	0.10439	0.11699	0.11376	0.090926	0.10325	0.11282	0.053276	0.065825	0.079787	0.086187	0.10884
0.084221	0.090274	0.087358	0.069689	0.071063	0.063384	0.092	0.10129	0.10053	0.092906	0.096815	0.12874	0.056959	0.078858	0.066255	0.15274	0.1879	0.20042	0.049261	0.053279	0.060129	0.067994	0.10117	0.091527	0.046069	0.054301	0.064548	0.050929	0.078538	0.07822	0.10752	0.10905	0.10786	0.069746	0.066337	0.070256	0.062616	0.057212	0.062749	0.094049	0.10657	0.099118	0.080494	0.090517	0.10003	0.043372	0.055596	0.065929	0.078394	0.10041
0.071457	0.076793	0.074008	0.061639	0.061356	0.055396	0.074694	0.082711	0.081064	0.080108	0.081993	0.11368	0.047999	0.066881	0.056466	0.13696	0.17366	0.18363	0.042095	0.045236	0.051158	0.058735	0.086888	0.07756	0.037963	0.042391	0.050675	0.044339	0.06657	0.065872	0.087244	0.088173	0.086425	0.058253	0.053363	0.057175	0.052619	0.048819	0.052939	0.082996	0.095008	0.084247	0.069867	0.077742	0.087135	0.033844	0.045366	0.052365	0.069842	0.090913
0.058922	0.063539	0.060901	0.053441	0.05173	0.047404	0.058287	0.064634	0.062242	0.066859	0.066919	0.097374	0.03897	0.05461	0.046526	0.11958	0.15662	0.16427	0.035058	0.037546	0.042643	0.049694	0.072385	0.063725	0.030743	0.031849	0.037955	0.03759	0.05477	0.053771	0.068123	0.068385	0.066595	0.047468	0.04153	0.045164	0.043035	0.04084	0.043668	0.071582	0.082618	0.069681	0.059327	0.065324	0.074495	0.025085	0.03561	0.039677	0.060745	0.080559
0.04696	0.050863	0.048365	0.045292	0.04244	0.039594	0.043461	0.047869	0.044999	0.053552	0.052136	0.080384	0.0301	0.042427	0.036689	0.10114	0.13717	0.14286	0.028254	0.0303	0.034663	0.041094	0.058255	0.050613	0.024467	0.022869	0.02686	0.030845	0.043506	0.042303	0.05098	0.050552	0.049133	0.037615	0.031136	0.034543	0.03417	0.033521	0.035217	0.060114	0.069743	0.055909	0.049126	0.053597	0.062431	0.017394	0.026741	0.028351	0.05132	0.069594
0.035808	0.039009	0.036615	0.037378	0.033666	0.032126	0.030587	0.032956	0.030033	0.040531	0.03806	0.06326	0.02159	0.030644	0.027169	0.082163	0.11583	0.12003	0.021753	0.02353	0.027251	0.033111	0.044942	0.038615	0.01909	0.015462	0.017608	0.024263	0.033014	0.031712	0.036326	0.035226	0.034446	0.02882	0.022274	0.025424	0.026178	0.026975	0.027722	0.048875	0.05671	0.043238	0.039426	0.042761	0.051142	0.010922	0.019051	0.018704	0.041782	0.058278
0.025756	0.028276	0.025937	0.029942	0.025625	0.025208	0.019908	0.020243	0.017643	0.028217	0.0251	0.046573	0.013692	0.019622	0.018228	0.063362	0.093421	0.096588	0.015692	0.017318	0.020443	0.025959	0.032876	0.028053	0.014574	0.0095417	0.010263	0.018049	0.023554	0.022236	0.024305	0.022584	0.022542	0.021243	0.015005	0.017883	0.019207	0.021279	0.021237	0.038236	0.043959	0.031977	0.030431	0.032986	0.040822	0.0056948	0.01266	0.010835	0.032437	0.04699
0.017052	0.018927	0.016595	0.023165	0.01854	0.019006	0.011632	0.010071	0.008118	0.017002	0.013711	0.031082	0.006588	0.0097173	0.010136	0.045466	0.071041	0.073723	0.010218	0.011814	0.014412	0.019766	0.022475	0.019259	0.010939	0.005093	0.0048876	0.012339	0.015387	0.014138	0.015121	0.012855	0.013501	0.014978	0.0093908	0.012002	0.013419	0.016565	0.015891	0.028511	0.03197	0.022436	0.022414	0.024546	0.031782	0.0017635	0.007706	0.0048695	0.023604	0.036159
0.0091994	0.010457	0.0081035	0.016791	0.012086	0.013248	0.0049524	0.0016788	0.000738	0.0065174	0.003446	0.016629	-2.8e-05	0.00057083	0.0026166	0.028264	0.048963	0.051612	0.0051249	0.006789	0.0089817	0.014145	0.013229	0.011694	0.007873	0.001622	0.00081914	0.0069274	0.0080821	0.0069783	0.0079929	0.0052601	0.0065734	0.0094962	0.0048345	0.0071838	0.0084072	0.012529	0.011357	0.01937	0.020544	0.014041	0.015079	0.017063	0.023665	-0.0012778	0.0038165	0.0002775	0.015137	0.025696
[truncated: 58 more columns]
