# Supplementary material for: Association between foot thermal responses and shear forces during turning gait in young adults
Source: PeerJ. 2021 Jan 18;9:e10515. doi: 10.7717/peerj.10515 (PMC7819117; doi:10.7717/peerj.10515)
Supplement: Supplemental Information 1 [file peerj-09-10515-s001.zip › STR_Supplemental_Files/data_table.txt]

subject_id	limb_side	radius_trial	gender	delta_temp_wf	delta_temp_ff	impulse_per_step	impulse_ext	fm_angular_trq	net_work	Bf_DT_Final	Bf_DT_ff_Final	Af_DT_Final	Af_DT_ff_Final
1	L	radius 1.0 m	F	-0.2597	-0.0392	0.094219429	16.40976985	0.123774336	-3.589525192	26.0491	24.5811	25.7894	24.5419
1	R	radius 1.0 m	F	-0.8368	-0.3198	0.071693286	13.25296248	0.146136028	8.431036181	26.2985	24.7351	25.4617	24.4153
2	L	radius 1.0 m	M	-0.1412	0.6125	0.075295923	12.7734892	0.162060069	-9.571057264	25.6292	24.9779	25.488	25.5904
2	R	radius 1.0 m	M	-0.1595	0.7394	0.076234692	14.15236553	0.140560683	-4.775884825	25.8202	25.1554	25.6607	25.8948
3	L	radius 1.0 m	M	-0.606	0.0105	0.0972698	17.21621321	0.406841442	-19.67813499	27.2529	25.9558	26.6469	25.9663
3	R	radius 1.0 m	M	-0.8368	-0.415	0.100379	19.43977246	0.222871956	-11.20584873	27.5648	26.4537	26.728	26.0387
4	L	radius 1.0 m	F	0.6165	1.6421	0.098824	17.39912896	0.161141849	-13.53907233	23.7548	22.4275	24.3713	24.0696
4	R	radius 1.0 m	F	0.2273	1.3481	0.084014222	15.43535201	0.254622361	-11.65853616	23.8556	22.6689	24.0829	24.017
5	L	radius 1.0 m	M	-3.0091	-4.2392	0.074208	14.01221647	0.076213475	-5.352769412	31.2956	32.4757	28.2865	28.2365
5	R	radius 1.0 m	M	-3.4165	-4.57	0.0522695	10.10116104	0.17825578	-5.833587423	32.1911	33.1287	28.7746	28.5587
6	L	radius 1.0 m	F	-0.4795	-0.6324	0.0951166	16.23056137	0.110977556	-12.30324624	26.6263	25.9493	26.1468	25.3169
6	R	radius 1.0 m	F	-0.7225	-0.9361	0.090746	16.33428	0.137101883	-9.411552	26.2739	26.0343	25.5514	25.0982
7	L	radius 1.0 m	M	0.6056	1.8558	0.077735412	13.89033359	0.146386988	-13.03971881	24.2204	23.2665	24.826	25.1223
7	R	radius 1.0 m	M	0.5659	1.9908	0.065979412	12.09095677	0.126033259	-11.89159855	24.2499	23.3092	24.8158	25.3
8	L	radius 1.0 m	F	-0.5353	0.1326	0.084597833	16.12035095	0.139587399	-17.27300462	26.0833	25.0163	25.548	25.1489
8	R	radius 1.0 m	F	-0.5067	0.2344	0.062619833	12.23359244	0.160045044	-6.616941532	25.8953	24.1858	25.3886	24.4202
9	L	radius 1.0 m	M	-2.0804	-3.3122	0.10658525	19.71958065	0.078523187	-3.984470823	28.3433	29.9866	26.2629	26.6744
9	R	radius 1.0 m	M	-1.9968	-3.1747	0.08344825	17.5351609	0.284775085	-16.00855077	27.5684	28.919	25.5716	25.7443
10	L	radius 1.0 m	F	0.629	0.627	0.082013563	14.40461511	0.084268404	-8.266969582	25.7857	24.0471	26.4147	24.6741
10	R	radius 1.0 m	F	0.3335	0.3556	0.059372	11.08830882	0.221934457	-12.09715079	25.5835	23.8541	25.917	24.2097
12	L	radius 1.0 m	F	0.3026	0.6674	0.1239679	22.89873386	0.145916201	-12.41395803	26.3635	25.4284	26.6661	26.0958
12	R	radius 1.0 m	F	-0.1641	-0.0182	0.0976794	18.87450906	0.174559681	-17.6751163	26.075	25.6082	25.9109	25.59
13	L	radius 1.0 m	F	0.0667	0.1726	0.076588389	13.79142657	0.137952853	-6.87469988	26.4521	24.5224	26.5188	24.695
13	R	radius 1.0 m	F	0.2198	0.3482	0.064905667	12.39624827	0.103740172	-6.106003922	26.3364	24.5644	26.5562	24.9126
14	L	radius 1.0 m	M	-1.2498	-1.4532	0.103440571	18.56427614	0.197860561	-4.972580681	26.1216	25.872	24.8718	24.4188
14	R	radius 1.0 m	M	-2.2113	-3.8183	0.071633333	13.95002638	0.191029781	-7.341267456	27.559	28.9102	25.3477	25.0919
15	L	radius 1.0 m	F	1.5969	2.9526	0.09634	16.39776684	0.119734824	-12.74660848	23.8733	22.8368	25.4702	25.7894
15	R	radius 1.0 m	F	0.1249	1.2637	0.0625205	12.16058077	0.127042058	-12.90028516	22.9509	21.783	23.0758	23.0467
16	L	radius 1.0 m	M	-1.059	-0.9897	0.093978	16.86120681	0.130660247	-4.268229579	25.8373	23.9153	24.7783	22.9256
16	R	radius 1.0 m	M	-1.2131	-1.3051	0.071721833	13.33568675	0.154701747	-7.930303843	25.6313	23.8973	24.4182	22.5922
17	L	radius 1.0 m	M	0.3596	1.1755	0.10229875	18.70149023	0.219537878	-13.99443398	22.1855	20.7287	22.5451	21.9042
17	R	radius 1.0 m	M	0.2478	0.8938	0.0868315	17.05893186	0.265637295	-21.0537531	21.5243	20.4474	21.7721	21.3412
18	L	radius 1.0 m	M	-0.8157	-0.9534	0.083806667	14.64373448	0.192222251	-14.62298016	25.5417	25.2896	24.726	24.3362
18	R	radius 1.0 m	M	-1.4395	-2.3392	0.053412333	10.22052216	0.111535516	-19.91436036	26.5559	26.3384	25.1164	23.9992
19	L	radius 1.0 m	F	0.9884	1.2129	0.094824	17.14011104	0.197849168	-10.64828013	24.0176	22.6587	25.006	23.8716
19	R	radius 1.0 m	F	0.7174	1.1495	0.084035667	15.41746396	0.299590839	-2.77934727	24.2243	22.9412	24.9417	24.0907
1	L	radius 1.5 m	F	-0.2416	-0.0075	0.0851894	15.17808037	0.112823564	-13.64693463	26.4234	25.3208	26.1818	25.3133
1	R	radius 1.5 m	F	-0.6884	-0.1082	0.067793	12.53821052	0.262747534	3.355001938	26.0908	24.8507	25.4024	24.7425
2	L	radius 1.5 m	M	-1.1771	-1.0403	0.0692522	11.8199386	0.092407695	-6.317091379	26.4738	26.3891	25.2967	25.3488
2	R	radius 1.5 m	M	-1.3693	-1.772	0.0670294	12.41185683	0.308518526	-3.70455487	27.2741	27.5604	25.9048	25.7884
3	L	radius 1.5 m	M	-0.9346	-0.3475	0.0943192	16.89070615	0.181783527	-11.24328503	26.6638	25.6168	25.7292	25.2693
3	R	radius 1.5 m	M	-1.1662	-0.6883	0.0854268	16.64550737	0.22673662	-15.53968831	26.9278	25.8127	25.7616	25.1244
4	L	radius 1.5 m	F	0.105	1.0008	0.088992833	15.62196176	0.180256543	-7.779807585	24.0476	22.7387	24.1526	23.7395
4	R	radius 1.5 m	F	-0.4233	0.5617	0.075352667	14.128625	0.127908092	-5.84528125	24.5886	23.2412	24.1653	23.8029
5	L	radius 1.5 m	M	-4.5445	-5.6298	0.061642	11.63616364	0.258147454	-8.228706863	33.3657	34.282	28.8212	28.6522
5	R	radius 1.5 m	M	-4.9333	-5.8952	0.050465	10.03677159	0.150317155	-11.72952173	33.7663	34.4152	28.833	28.52
6	L	radius 1.5 m	F	-0.3292	0.1908	0.0875062	15.18538594	0.090529024	-14.68137096	26.0699	24.7444	25.7407	24.9352
6	R	radius 1.5 m	F	-0.3164	0.0436	0.079662	14.52299538	0.111961393	-10.86413469	25.3672	24.4269	25.0508	24.4705
7	L	radius 1.5 m	M	0.2445	1.6677	0.074537857	13.36684477	0.155363622	-12.63182394	24.4946	23.1461	24.7391	24.8138
7	R	radius 1.5 m	M	0.1943	1.635	0.056990429	10.53049399	0.144911726	-11.79090754	24.6533	23.4438	24.8476	25.0788
8	L	radius 1.5 m	F	-0.3394	0.5813	0.0920425	17.46447436	0.263601079	-14.84781538	25.3066	23.6948	24.9672	24.2761
8	R	radius 1.5 m	F	-0.6089	0.3027	0.063179167	12.58021787	0.149198647	-6.44228618	25.5247	23.5	24.9158	23.8027
9	L	radius 1.5 m	M	-2.2553	-3.032	0.097953286	19.61848478	0.203534617	-5.232851055	28.5621	29.5535	26.3068	26.5215
9	R	radius 1.5 m	M	-2.6608	-3.6205	0.068946143	13.16948796	0.235165416	-12.40244141	28.8492	29.758	26.1884	26.1375
10	L	radius 1.5 m	F	-0.6186	-0.6757	0.086989292	15.54610608	0.151081564	-13.07099983	27.1437	25.5097	26.5251	24.834
10	R	radius 1.5 m	F	-0.5526	-0.5774	0.0652405	11.71938775	0.15628603	-10.270418	26.7519	25.179	26.1993	24.6016
12	L	radius 1.5 m	F	0.2729	0.3766	0.101953857	18.64559314	0.181870058	-10.36876785	26.4723	25.7456	26.7452	26.1222
12	R	radius 1.5 m	F	0.1952	0.1054	0.087290286	16.37677038	0.215836982	-12.48219775	25.9134	25.5538	26.1086	25.6592
13	L	radius 1.5 m	F	-0.4984	-1.0663	0.072549227	13.21605629	0.126051791	-4.547511158	26.7022	25.3539	26.2038	24.2876
13	R	radius 1.5 m	F	-0.3538	-0.9393	0.059485545	11.18479956	0.160154257	-7.176634289	26.7696	25.4176	26.4158	24.4783
14	L	radius 1.5 m	M	-0.8604	-0.951	0.11262425	20.17092514	0.148844497	-2.139072575	25.9979	25.6548	25.1375	24.7038
14	R	radius 1.5 m	M	-1.8193	-2.9732	0.068304875	12.86892077	0.224978824	-9.333611409	27.0676	27.9084	25.2483	24.9352
15	L	radius 1.5 m	F	0.6524	-0.0294	0.090413455	16.103324	0.126238517	-10.2093547	26.0515	27.4664	26.7039	27.437
15	R	radius 1.5 m	F	-0.2583	0.3018	0.058676545	11.45885229	0.122452793	-15.03351881	23.4944	23.1746	23.2361	23.4764
16	L	radius 1.5 m	M	-0.0829	0.4787	0.091189727	16.65406258	0.152405694	-2.8795	24.6161	22.2425	24.5332	22.7212
16	R	radius 1.5 m	M	-0.1586	0.4638	0.068145727	12.89796812	0.146455383	-6.840507062	24.2722	21.9808	24.1136	22.4446
17	L	radius 1.5 m	M	-0.5866	0.5259	0.1099605	19.46841639	0.1103039	-12.97575738	23.5325	21.6018	22.9459	22.1277
17	R	radius 1.5 m	M	-0.8372	0.297	0.0831625	16.00878125	0.144532248	-22.0961125	23.4624	21.5354	22.6252	21.8324
18	L	radius 1.5 m	M	-1.624	-2.2416	0.0823396	14.13632341	0.137307269	-8.320968119	27.037	27.2363	25.413	24.9947
18	R	radius 1.5 m	M	-2.3634	-4.7577	0.0537802	10.0837875	0.147086058	-24.9095625	28.4734	29.9694	26.11	25.2117
19	L	radius 1.5 m	F	-0.1616	-1.3712	0.083344143	14.97009445	0.14898363	-10.65146588	25.8076	26.0073	25.646	24.6361
19	R	radius 1.5 m	F	-0.4222	-1.6818	0.071835095	13.2289472	0.21017691	-6.31173238	25.3925	26.0764	24.9703	24.3946
1	L	radius 2.0 m	F	-0.1435	0.3745	0.081241	14.59799219	0.113761069	-7.252277344	26.2302	24.8388	26.0867	25.2133
1	R	radius 2.0 m	F	-0.3894	0.1837	0.0621355	11.63807778	0.114585121	7.110342857	26.1699	24.6473	25.7805	24.831
2	L	radius 2.0 m	M	-1.2485	-1.9724	0.059387571	10.34100732	0.191200718	-8.459050103	27.2021	28.304	25.9536	26.3316
2	R	radius 2.0 m	M	-0.991	-1.821	0.050396	9.393752087	0.222624869	-6.654276087	27.2059	28.6411	26.2149	26.8201
3	L	radius 2.0 m	M	-0.8731	-0.3463	0.094126333	17.02010411	0.190624055	-11.1438137	26.6523	25.4649	25.7792	25.1186
3	R	radius 2.0 m	M	-1.2082	-0.781	0.075199333	14.26859145	0.168451192	-9.48977265	27.0556	25.8901	25.8474	25.1091
4	L	radius 2.0 m	F	-0.1398	0.6415	0.095831	16.94155179	0.144732302	-15.2002125	24.2994	23.1628	24.1596	23.8043
4	R	radius 2.0 m	F	-0.0088	0.807	0.080907	15.19739595	0.095188224	-3.080352703	24.0042	23.0479	23.9954	23.8549
5	L	radius 2.0 m	M	-4.0967	-4.8413	0.0591116	11.36171013	0.344189505	-11.48218597	33.009	33.62	28.9123	28.7787
5	R	radius 2.0 m	M	-4.4618	-5.2051	0.0462946	9.07557505	0.127885495	-10.43726614	33.3445	33.8521	28.8827	28.647
6	L	radius 2.0 m	F	-0.7687	-1.248	0.08548575	14.95042265	0.093697686	-16.95468161	26.9251	26.5728	26.1564	25.3248
6	R	radius 2.0 m	F	-1.2041	-1.5858	0.082563	15.10569686	0.145301007	-13.48353094	26.9816	26.8854	25.7775	25.2996
7	L	radius 2.0 m	M	-0.3142	1.1634	0.078246111	14.06161997	0.163608876	-12.40988406	25.1285	23.5597	24.8143	24.7231
7	R	radius 2.0 m	M	-0.4118	1.2895	0.062169222	11.43696187	0.158622173	-9.092593489	25.4323	23.8312	25.0205	25.1207
8	L	radius 2.0 m	F	-0.4544	0.1099	0.0881525	16.54487808	0.190021862	-17.01055517	25.4011	23.883	24.9467	23.9929
8	R	radius 2.0 m	F	-0.6321	-0.0611	0.066913333	13.1704207	0.102864665	-5.888373456	25.5723	23.8763	24.9402	23.8152
9	L	radius 2.0 m	M	-3.0084	-4.0422	0.102533714	18.60196635	0.163810153	-8.359579616	30.1205	31.2228	27.1121	27.1806
9	R	radius 2.0 m	M	-2.4604	-3.775	0.065780143	12.52913057	0.188112817	-11.62720165	28.8268	30.311	26.3664	26.536
10	L	radius 2.0 m	F	-0.6599	-0.4318	0.086810286	15.3737643	0.161255983	-13.03854963	27.041	24.9723	26.3811	24.5405
10	R	radius 2.0 m	F	-0.5928	-0.8053	0.064237286	11.63074277	0.242110469	-11.56055652	26.6327	24.9204	26.0399	24.1151
12	L	radius 2.0 m	F	0.2121	0.7493	0.107410875	19.80713316	0.142623426	-12.35121252	25.9225	24.6342	26.1346	25.3835
12	R	radius 2.0 m	F	-0.1071	0.5594	0.0817215	15.71106534	0.131714355	-19.31428743	25.9617	24.8316	25.8546	25.391
13	L	radius 2.0 m	F	-0.9406	-1.7885	0.0718242	13.02661712	0.083622995	-6.241492221	27.4166	26.4974	26.476	24.7089
13	R	radius 2.0 m	F	-1.0051	-2.1944	0.061060067	11.4337968	0.087074727	-7.001373399	27.7732	27.1797	26.7681	24.9853
14	L	radius 2.0 m	M	-1.015	-2.072	0.1043344	18.70215024	0.164776835	-1.330695174	26.686	27.2278	25.671	25.1558
14	R	radius 2.0 m	M	-1.5064	-2.7687	0.0698052	13.09319157	0.206367274	-6.308309946	27.3479	28.0652	25.8415	25.2965
15	L	radius 2.0 m	F	0.1761	1.3763	0.091476833	16.79624799	0.116592867	-5.128223077	23.9866	21.9054	24.1627	23.2817
15	R	radius 2.0 m	F	-0.5405	1.0953	0.058488667	11.36264201	0.082196965	-8.446151128	23.6704	21.4644	23.1299	22.5597
16	L	radius 2.0 m	M	-1.2663	-2.2096	0.0909928	16.60490079	0.101946398	-6.740845763	26.8874	25.9346	25.6211	23.725
16	R	radius 2.0 m	M	-2.1509	-3.5661	0.0660282	12.3755712	0.133260724	-7.124647314	27.7773	27.6102	25.6264	24.0441
17	L	radius 2.0 m	M	-0.0755	0.597	0.094812	17.16217215	0.154925957	-14.55712848	22.7463	21.4078	22.6708	22.0048
17	R	radius 2.0 m	M	-0.1277	0.723	0.076821	14.97024615	0.104942812	-22.33795897	22.2029	20.8497	22.0752	21.5727
18	L	radius 2.0 m	M	-0.6289	-0.9663	0.069657	12.34248269	0.152224986	-11.26740367	26.1258	26.2675	25.4969	25.3012
18	R	radius 2.0 m	M	-1.3731	-2.1584	0.0459274	8.779812114	0.102237369	-22.80529022	26.1726	25.9417	24.7995	23.7833
19	L	radius 2.0 m	F	-0.6712	-1.7711	0.078638571	14.47868996	0.128028582	-12.55796931	26.0274	26.13	25.3562	24.3589
19	R	radius 2.0 m	F	-1.0617	-2.4565	0.064708357	11.98468817	0.1771354	-6.076661314	25.9064	26.8726	24.8447	24.4161
