# Supplementary material for: Association between foot thermal responses and shear forces during turning gait in young adults
Source: PeerJ. 2021 Jan 18;9:e10515. doi: 10.7717/peerj.10515 (PMC7819117; doi:10.7717/peerj.10515)
Supplement: Supplemental Information 1 [file peerj-09-10515-s001.zip › STR_Supplemental_Files/Readme_gonzalez.txt]

Supplementary data pertaining to:

Gonzalez AG, Kern AM, Pineda-Gutierrez AL, and Takahashi KZ. Association between foot thermal responses and shear forces during turning gait

Submitted for peer review to PeerJ

There are two types of files, the time series data "data_TS" and computed data "data_table".

The time series content includes:

Resultant shear time series (N/bw) = 'Shear_TS'
Ankle power time series (W/kg) = 'Power_TS'
Free moment time series (Nm/ bw x ht) = 'FM_TS'
Mediolateral shear time series (N/bw) = 'ML_GRF_TS'
Antero-posterior shear time series (N/bw) = 'AP_GRF_TS'

Each column refers to a subjects stance phase of gait.
Limb sides are divided halfway between data sets.
Radii conditions follow chronological order.

example:
column 1: subject 1 left limb time series, during radius 1.0 m
column 2: subject 1 left limb time series, during radius 1.5 m
column 3: subject 1 left limb time series, during radius 2.0 m
...
column 54: subject 1 right limb time series, during radius 1.0 m
column 55: subject 1 right limb time series, during radius 1.5 m
column 56: subject 1 right limb time series, during radius 2.0 m


The data_table file includes the following data in each column:
subject_id = subject identifying number
limb_side = the limb analyzed
radius_trial = the radius condition, either 1.0 m, 1.5 m, or 2.0 m
gender = gender of each subject
delta_temp_wf = post walking temperature - pre walking temperature measurements with the whole-foot
delta_temp_ff = post walking temperature - pre walking temperature measurements with the forefoot
impule_per_step = resultant shear impulse per step
impulse_ext = resultant shear impulse extrapolated to 5 minutes of walking
fm_angular_trq = free moment angular impulse
net_work = the net work gathered from the distal to ankle power time series
Bf_DT_Final = pre walking temperature measurements within the entire foot
Bf_DT_ff_Final = pre walking temperature measurements within the forefoot
Af_DT_Final = post walking temperature measurements within the entire foot
Af_DT_ff_Final = post walking temperature measurements within the forefoot
