# Supplementary material for: Association between foot thermal responses and shear forces during turning gait in young adults
Source: PeerJ. 2021 Jan 18;9:e10515. doi: 10.7717/peerj.10515 (PMC7819117; doi:10.7717/peerj.10515)
Supplement: Supplemental Information 1 [file peerj-09-10515-s001.zip › STR_Supplemental_Files/Power_TS.txt]

-0.87185	-0.48251	-0.63426	-0.72516	-0.60187	-0.69876	-0.29538	-0.29635	-0.17987	-0.719	-0.34883	-0.42944	-0.54395	-0.30052	-0.25953	-0.5338	-0.35377	-0.22346	-0.50901	-0.39439	-0.31322	-0.73278	-0.46767	-0.36878	-0.41132	-0.19324	-0.25726	-0.66393	-0.62497	-0.49994	-0.54728	-0.34465	-0.26537	-0.54867	-0.48227	-0.47787	-0.36598	-0.38915	-0.25718	-0.86152	-0.55997	-0.45094	-0.28218	-0.19236	-0.20421	-0.22176	-0.26151	-0.34231	-0.36465	-0.3927
-1.2266	-0.77607	-0.84814	-1.2959	-1.0264	-1.1121	-0.51091	-0.46437	-0.33102	-0.9447	-0.54778	-0.50083	-0.76299	-0.45463	-0.41599	-0.74665	-0.49905	-0.32794	-0.8449	-0.63713	-0.53724	-0.87796	-0.53294	-0.39812	-0.82618	-0.46822	-0.51538	-0.81332	-0.84669	-0.72288	-0.86222	-0.50777	-0.45008	-0.70365	-0.58006	-0.55533	-0.57832	-0.6392	-0.43372	-1.2623	-0.82355	-0.67413	-0.3933	-0.28582	-0.318	-0.40171	-0.4088	-0.52281	-0.60199	-0.60985
-1.4183	-0.9845	-0.85277	-1.8635	-1.4154	-1.5178	-0.66619	-0.56738	-0.41358	-1.0464	-0.69744	-0.57069	-0.91749	-0.57769	-0.55045	-0.87122	-0.59675	-0.43357	-1.1036	-0.79678	-0.69213	-0.91567	-0.53358	-0.37524	-1.0754	-0.66297	-0.674	-0.85212	-0.95849	-0.85696	-1.0527	-0.59382	-0.57097	-0.76826	-0.62361	-0.61363	-0.74859	-0.8085	-0.5829	-1.5159	-0.9945	-0.84456	-0.4842	-0.3596	-0.43195	-0.52377	-0.54881	-0.65555	-0.83235	-0.80999
-1.5326	-1.0928	-0.71225	-2.3423	-1.7541	-1.9352	-0.757	-0.64615	-0.4482	-1.1494	-0.83244	-0.74088	-1.0665	-0.70004	-0.67457	-0.98478	-0.71252	-0.56516	-1.2743	-0.90296	-0.81038	-1.0147	-0.59331	-0.41264	-1.1169	-0.73989	-0.73995	-0.91556	-1.08	-0.97515	-1.1673	-0.66691	-0.65907	-0.84412	-0.72709	-0.77607	-0.89945	-0.90845	-0.71022	-1.6749	-1.1155	-1.0106	-0.60063	-0.44213	-0.56563	-0.58981	-0.67431	-0.76453	-1.0641	-1.0215
-1.588	-1.1392	-0.55159	-2.7175	-2.0362	-2.2843	-0.82811	-0.74359	-0.47993	-1.24	-0.97665	-0.85671	-1.2112	-0.83016	-0.7922	-1.1262	-0.86081	-0.66924	-1.4342	-1.0438	-0.93534	-1.1166	-0.61564	-0.43542	-1.2409	-0.83251	-0.88144	-1.0108	-1.2461	-1.1183	-1.2209	-0.73771	-0.73305	-0.90578	-0.78349	-0.87695	-1.0388	-0.9782	-0.81116	-1.8416	-1.2132	-1.1675	-0.70381	-0.52923	-0.68654	-0.65011	-0.73937	-0.82211	-1.2927	-1.2187
-1.5896	-1.1571	-0.43686	-2.9729	-2.223	-2.4941	-0.86057	-0.8203	-0.47458	-1.3122	-1.0862	-0.92045	-1.345	-0.95339	-0.88711	-1.2702	-0.99644	-0.74268	-1.5713	-1.1668	-0.9934	-1.1733	-0.5968	-0.45954	-1.4157	-0.93644	-1.0234	-1.1065	-1.398	-1.2451	-1.2034	-0.77396	-0.76788	-0.92387	-0.77715	-0.87943	-1.1408	-1.0193	-0.86784	-2.0598	-1.3043	-1.2859	-0.77328	-0.60059	-0.78123	-0.68658	-0.81313	-0.84607	-1.499	-1.3724
-1.5397	-1.163	-0.3583	-3.0574	-2.2759	-2.5527	-0.82526	-0.84286	-0.44219	-1.3832	-1.1137	-0.95815	-1.4388	-1.036	-0.93312	-1.3366	-1.0618	-0.79509	-1.5847	-1.1834	-0.96186	-1.1968	-0.60317	-0.52059	-1.481	-0.99388	-1.0716	-1.1875	-1.4415	-1.2915	-1.1267	-0.77227	-0.75985	-0.90286	-0.74352	-0.82416	-1.1755	-1.0205	-0.86908	-2.2321	-1.3916	-1.3332	-0.80427	-0.63824	-0.84301	-0.70727	-0.85449	-0.8253	-1.6487	-1.4636
-1.4611	-1.1379	-0.30771	-2.9654	-2.2267	-2.488	-0.74683	-0.82163	-0.40281	-1.428	-1.0803	-0.95134	-1.4711	-1.0561	-0.93254	-1.3276	-1.0737	-0.8248	-1.4849	-1.1241	-0.88254	-1.1505	-0.67048	-0.59524	-1.402	-0.95845	-1.0286	-1.2454	-1.3993	-1.2674	-1.0152	-0.74975	-0.7233	-0.85151	-0.68561	-0.73868	-1.1644	-0.97981	-0.8263	-2.2926	-1.4504	-1.3321	-0.80155	-0.64198	-0.86043	-0.7344	-0.81709	-0.75853	-1.7213	-1.4914
-1.386	-1.0647	-0.2769	-2.7811	-2.1249	-2.3535	-0.65795	-0.77626	-0.36422	-1.419	-1.013	-0.90398	-1.4368	-1.0106	-0.8958	-1.29	-1.0592	-0.83772	-1.3456	-1.0403	-0.7974	-1.0677	-0.76783	-0.66194	-1.2352	-0.85892	-0.95482	-1.263	-1.3173	-1.2025	-0.89749	-0.72486	-0.67908	-0.77688	-0.61502	-0.64507	-1.1276	-0.91061	-0.76161	-2.2558	-1.4457	-1.3059	-0.7735	-0.61971	-0.83955	-0.72709	-0.74134	-0.68343	-1.7106	-1.4644
-1.3215	-0.96823	-0.26964	-2.5669	-1.9911	-2.1828	-0.585	-0.72305	-0.34171	-1.3753	-0.93233	-0.82954	-1.3424	-0.92556	-0.83735	-1.2391	-1.0311	-0.84332	-1.1956	-0.95685	-0.71445	-1.0605	-0.84125	-0.7088	-1.0797	-0.74333	-0.89595	-1.2341	-1.2178	-1.1275	-0.7858	-0.70615	-0.63884	-0.69476	-0.55482	-0.55893	-1.0718	-0.83084	-0.69366	-2.1543	-1.3951	-1.2546	-0.73172	-0.58345	-0.79841	-0.68212	-0.64577	-0.60852	-1.6284	-1.3979
-1.2644	-0.87211	-0.29085	-2.3404	-1.836	-1.9906	-0.53178	-0.66863	-0.33264	-1.3224	-0.85139	-0.74054	-1.2193	-0.82549	-0.76907	-1.1721	-0.99016	-0.84283	-1.0421	-0.86858	-0.63027	-1.1424	-0.88901	-0.74378	-0.94255	-0.65113	-0.83955	-1.1796	-1.1169	-1.055	-0.68768	-0.69077	-0.60382	-0.62548	-0.50423	-0.48519	-1.0126	-0.74438	-0.62953	-2.0178	-1.3284	-1.1807	-0.68194	-0.54216	-0.74835	-0.62551	-0.55173	-0.53931	-1.4953	-1.3073
-1.2097	-0.78294	-0.32586	-2.1147	-1.6714	-1.789	-0.47849	-0.61876	-0.32566	-1.2683	-0.7807	-0.65249	-1.0913	-0.71807	-0.69898	-1.0882	-0.93425	-0.83421	-0.8939	-0.77442	-0.55443	-1.2422	-0.92289	-0.78376	-0.81152	-0.5704	-0.78773	-1.1184	-1.0256	-0.98727	-0.61003	-0.67332	-0.57464	-0.56872	-0.45567	-0.42292	-0.95499	-0.65836	-0.5714	-1.8583	-1.2491	-1.0894	-0.62491	-0.49886	-0.69032	-0.56245	-0.47743	-0.48535	-1.3373	-1.2003
-1.1542	-0.70467	-0.36769	-1.8913	-1.5043	-1.5909	-0.41146	-0.5778	-0.31734	-1.2134	-0.72276	-0.57811	-0.96731	-0.60037	-0.63313	-0.99432	-0.86654	-0.81569	-0.75917	-0.68997	-0.49073	-1.3203	-0.9455	-0.83152	-0.69537	-0.49551	-0.74602	-1.0538	-0.94925	-0.92856	-0.55494	-0.64819	-0.55335	-0.51477	-0.41132	-0.3714	-0.88436	-0.58169	-0.52109	-1.6835	-1.1599	-0.99157	-0.55929	-0.45341	-0.62354	-0.49788	-0.4066	-0.44285	-1.1763	-1.0894
-1.098	-0.63983	-0.42475	-1.668	-1.3332	-1.4034	-0.33492	-0.54497	-0.30108	-1.1552	-0.68031	-0.52967	-0.85432	-0.4771	-0.57467	-0.89813	-0.79053	-0.78178	-0.64241	-0.61995	-0.43755	-1.3687	-0.95822	-0.87653	-0.5951	-0.42921	-0.70173	-0.98785	-0.88593	-0.87955	-0.52301	-0.60519	-0.53865	-0.46321	-0.37346	-0.3303	-0.79378	-0.51563	-0.47404	-1.5072	-1.0698	-0.89628	-0.48414	-0.40901	-0.55349	-0.44881	-0.34055	-0.4118	-1.0231	-0.98243
-1.0419	-0.59226	-0.49567	-1.4502	-1.1577	-1.228	-0.25391	-0.51818	-0.27347	-1.0924	-0.6531	-0.51941	-0.75464	-0.36601	-0.52754	-0.79993	-0.70995	-0.72988	-0.54355	-0.55902	-0.39435	-1.3849	-0.94502	-0.91546	-0.5038	-0.36721	-0.64488	-0.92608	-0.82445	-0.83332	-0.50934	-0.53687	-0.52783	-0.41595	-0.34064	-0.29734	-0.68738	-0.45318	-0.42535	-1.3358	-0.98185	-0.80492	-0.40093	-0.3685	-0.4829	-0.42611	-0.28566	-0.39029	-0.88229	-0.88141
-0.98544	-0.56368	-0.57084	-1.2404	-0.98433	-1.0654	-0.1732	-0.49481	-0.23541	-1.0256	-0.63082	-0.54525	-0.6677	-0.27767	-0.49201	-0.70043	-0.62842	-0.66215	-0.458	-0.50307	-0.36028	-1.3795	-0.89767	-0.94758	-0.41682	-0.30787	-0.5743	-0.87147	-0.75951	-0.78422	-0.50381	-0.44336	-0.5169	-0.37125	-0.3094	-0.27041	-0.57168	-0.3866	-0.37027	-1.1633	-0.89452	-0.71729	-0.3146	-0.33138	-0.41326	-0.41274	-0.2416	-0.36691	-0.7526	-0.78413
-0.92699	-0.54974	-0.6405	-1.0368	-0.81866	-0.91648	-0.098209	-0.46589	-0.18764	-0.95075	-0.60809	-0.58986	-0.59296	-0.21336	-0.46171	-0.60451	-0.54897	-0.58673	-0.38351	-0.45028	-0.33428	-1.357	-0.82416	-0.96853	-0.33205	-0.25029	-0.49368	-0.82365	-0.69463	-0.72846	-0.49868	-0.33044	-0.50175	-0.32831	-0.27716	-0.24768	-0.45343	-0.3189	-0.30913	-0.99047	-0.80793	-0.63327	-0.22978	-0.29607	-0.34615	-0.402	-0.21139	-0.34228	-0.63322	-0.68471
-0.86402	-0.54404	-0.69593	-0.84176	-0.66043	-0.7802	-0.03602	-0.42125	-0.13244	-0.8652	-0.58315	-0.62723	-0.52854	-0.16952	-0.43302	-0.51547	-0.47337	-0.50994	-0.31915	-0.39945	-0.31417	-1.3089	-0.72987	-0.97516	-0.2484	-0.19355	-0.4059	-0.78059	-0.6314	-0.66577	-0.48918	-0.21163	-0.48012	-0.28826	-0.2429	-0.22718	-0.33722	-0.25204	-0.24456	-0.82419	-0.72287	-0.55132	-0.1521	-0.26245	-0.28266	-0.38689	-0.19424	-0.30944	-0.52466	-0.58045
-0.7948	-0.53848	-0.7298	-0.65946	-0.50993	-0.65515	0.0084408	-0.35688	-0.072825	-0.76944	-0.5539	-0.6368	-0.47022	-0.14143	-0.40714	-0.43513	-0.40282	-0.43201	-0.26288	-0.3476	-0.2938	-1.2345	-0.62194	-0.96768	-0.16643	-0.13792	-0.313	-0.73951	-0.56806	-0.59899	-0.47232	-0.10338	-0.45096	-0.25174	-0.20663	-0.20722	-0.22729	-0.18665	-0.18014	-0.66762	-0.63866	-0.47118	-0.087994	-0.23065	-0.22299	-0.36231	-0.18502	-0.25307	-0.42836	-0.47307
-0.71679	-0.52265	-0.7392	-0.49276	-0.36984	-0.54087	0.036215	-0.27395	-0.014477	-0.665	-0.52035	-0.60834	-0.41324	-0.12419	-0.3826	-0.36449	-0.33877	-0.35467	-0.21257	-0.29447	-0.26653	-1.1448	-0.51108	-0.94835	-0.08777	-0.083989	-0.22013	-0.69873	-0.50149	-0.52768	-0.44512	-0.01931	-0.41376	-0.21843	-0.16935	-0.18712	-0.12856	-0.12414	-0.12065	-0.52108	-0.55386	-0.39422	-0.041996	-0.20022	-0.16766	-0.33175	-0.17784	-0.18196	-0.34575	-0.36643
-0.62763	-0.48566	-0.72573	-0.34235	-0.24036	-0.43669	0.05254	-0.17623	0.032603	-0.55241	-0.48461	-0.54561	-0.35417	-0.11274	-0.35708	-0.29777	-0.28168	-0.28168	-0.16606	-0.2418	-0.22877	-1.0478	-0.40748	-0.91848	-0.013784	-0.034151	-0.13423	-0.65776	-0.43099	-0.45227	-0.40366	0.032632	-0.37003	-0.18694	-0.13355	-0.16645	-0.042778	-0.066393	-0.066042	-0.38293	-0.46827	-0.32113	-0.014481	-0.17106	-0.1171	-0.29808	-0.16699	-0.10776	-0.2773	-0.26359
-0.52518	-0.42462	-0.69428	-0.20742	-0.1215	-0.34159	0.066298	-0.072549	0.062219	-0.43434	-0.44664	-0.45813	-0.29057	-0.10155	-0.33009	-0.22862	-0.23011	-0.21384	-0.12101	-0.1902	-0.18046	-0.94742	-0.31598	-0.88164	0.053957	0.009927	-0.061514	-0.61544	-0.35984	-0.3769	-0.3478	0.054148	-0.32348	-0.15545	-0.10108	-0.14514	0.030924	-0.014832	-0.015522	-0.25162	-0.38226	-0.25156	-0.0035142	-0.14321	-0.071283	-0.2646	-0.14912	-0.040029	-0.22196	-0.1667
-0.40884	-0.34378	-0.65167	-0.087244	-0.015501	-0.25461	0.087175	0.026211	0.073449	-0.31353	-0.4057	-0.35923	-0.2211	-0.087801	-0.30248	-0.15751	-0.18304	-0.15105	-0.07766	-0.14021	-0.12559	-0.85117	-0.238	-0.84403	0.11458	0.047107	-0.0061417	-0.57009	-0.29111	-0.30402	-0.28106	0.05535	-0.27737	-0.12194	-0.073647	-0.12257	0.094267	0.031053	0.032384	-0.12822	-0.29528	-0.18502	-0.005046	-0.11679	-0.031383	-0.23335	-0.12498	0.010504	-0.17667	-0.08045
-0.27886	-0.24825	-0.59905	0.018047	0.075233	-0.17425	0.124	0.1101	0.072129	-0.19449	-0.36008	-0.265	-0.14823	-0.069989	-0.27521	-0.086603	-0.13964	-0.095389	-0.03641	-0.093434	-0.071161	-0.76444	-0.17163	-0.80848	0.16838	0.076598	0.030681	-0.5215	-0.2247	-0.23512	-0.21046	0.04462	-0.23446	-0.085646	-0.053006	-0.097207	0.14778	0.072657	0.079144	-0.014411	-0.20776	-0.12057	-0.013709	-0.091349	0.003042	-0.20338	-0.098195	0.03881	-0.14064	-0.009307
-0.13812	-0.1475	-0.53684	0.10997	0.15069	-0.099536	0.18113	0.17411	0.063713	-0.083694	-0.30407	-0.18288	-0.083397	-0.048958	-0.24855	-0.0182	-0.098936	-0.045544	0.0043285	-0.050665	-0.024061	-0.68986	-0.11446	-0.77312	0.21623	0.099364	0.051679	-0.47066	-0.15976	-0.17214	-0.14134	0.02834	-0.19628	-0.046825	-0.038166	-0.069414	0.19134	0.11109	0.12366	0.089496	-0.12221	-0.057883	-0.023135	-0.066476	0.03369	-0.17275	-0.072256	0.043735	-0.11445	0.043831
0.0076907	-0.056705	-0.46508	0.19171	0.21088	-0.030755	0.25545	0.21698	0.051678	0.016195	-0.23354	-0.112	-0.031962	-0.025937	-0.22132	0.045649	-0.05947	0.00014925	0.044414	-0.012555	0.01224	-0.62711	-0.064865	-0.73548	0.259	0.1184	0.062956	-0.41809	-0.096812	-0.11564	-0.077923	0.010624	-0.16293	-0.007503	-0.026423	-0.03988	0.2255	0.14675	0.16341	0.1847	-0.040008	0.0036153	-0.026773	-0.043126	0.06173	-0.14037	-0.049944	0.027513	-0.09958	0.078676
0.15001	0.013867	-0.38911	0.26488	0.25595	0.031972	0.33974	0.24091	0.038417	0.10448	-0.15327	-0.052395	0.011513	-0.0020907	-0.19179	0.10386	-0.021302	0.041306	0.081334	0.020769	0.038075	-0.57355	-0.024036	-0.69212	0.29621	0.13494	0.070181	-0.36446	-0.03621	-0.065219	-0.023563	-0.0074704	-0.1331	0.029925	-0.015923	-0.0094676	0.25216	0.1791	0.19713	0.27258	0.038353	0.063841	-0.019981	-0.021516	0.086973	-0.10722	-0.03359	-0.005175	-0.096281	0.097199
0.27728	0.056404	-0.31577	0.32972	0.28764	0.089719	0.42557	0.25021	0.026164	0.17937	-0.068718	-0.0014815	0.048514	0.02077	-0.15936	0.15609	0.01543	0.079635	0.11286	0.048243	0.053995	-0.52482	0.0081135	-0.63601	0.3261	0.14949	0.07777	-0.31057	0.021716	-0.021501	0.021217	-0.024878	-0.10338	0.063633	-0.0044076	0.020066	0.27381	0.20704	0.22201	0.35259	0.11161	0.12138	-0.0013707	0.00028505	0.10782	-0.074182	-0.02251	-0.046805	-0.10202	0.10368
0.37909	0.066845	-0.2507	0.38764	0.30899	0.1433	0.50416	0.24875	0.017533	0.2422	0.014367	0.044929	0.07592	0.040155	-0.1239	0.20172	0.051475	0.11478	0.13749	0.068796	0.061849	-0.47624	0.031712	-0.55889	0.34647	0.1631	0.089681	-0.25693	0.075763	0.015418	0.056808	-0.041222	-0.072798	0.092778	0.01118	0.046734	0.29343	0.23	0.23505	0.42391	0.17818	0.17416	0.02791	0.023484	0.12244	-0.042289	-0.013815	-0.088262	-0.11185	0.10345
0.44543	0.046192	-0.19695	0.43977	0.32473	0.19268	0.56703	0.23927	0.015364	0.29541	0.086089	0.086325	0.092557	0.056314	-0.085182	0.23882	0.086236	0.14066	0.15506	0.081533	0.06372	-0.42452	0.048286	-0.46245	0.35605	0.17535	0.10727	-0.20464	0.1247	0.046222	0.085865	-0.055254	-0.043009	0.11683	0.031949	0.069601	0.31257	0.24789	0.23701	0.48735	0.23644	0.22129	0.064559	0.048222	0.12986	-0.010757	-0.00824	-0.12127	-0.11879	0.099935
0.47129	0.002045	-0.15357	0.48553	0.34047	0.23815	0.6065	0.22422	0.021558	0.34029	0.14003	0.11874	0.099617	0.070746	-0.044779	0.26494	0.11891	0.15606	0.16654	0.086211	0.060417	-0.36592	0.058683	-0.35251	0.35516	0.18449	0.12956	-0.15539	0.16737	0.071265	0.11269	-0.064346	-0.016338	0.135	0.057512	0.089153	0.33083	0.26062	0.2326	0.54254	0.2851	0.26297	0.10289	0.073848	0.1302	0.021413	-0.0050145	-0.14046	-0.11623	0.094966
0.45982	-0.053447	-0.11787	0.52347	0.35946	0.27969	0.62397	0.20718	0.037131	0.3782	0.17754	0.14351	0.099254	0.083503	-0.0063538	0.2782	0.15018	0.16174	0.17301	0.083505	0.052974	-0.298	0.063705	-0.23173	0.34591	0.18818	0.15511	-0.11019	0.2026	0.091845	0.13898	-0.066813	0.0033219	0.14688	0.085833	0.10686	0.34701	0.26752	0.22763	0.5892	0.32403	0.29983	0.13633	0.098943	0.12566	0.054284	0.000433	-0.1454	-0.099004	0.090446
0.41983	-0.10556	-0.086636	0.55305	0.38443	0.31715	0.62391	0.19172	0.062833	0.40877	0.20286	0.16737	0.096169	0.094209	0.026147	0.27951	0.17994	0.15656	0.17571	0.075896	0.042757	-0.21926	0.0644	-0.10364	0.33042	0.1854	0.18166	-0.069221	0.23007	0.10855	0.16428	-0.063898	0.013152	0.15276	0.11474	0.12306	0.36029	0.268	0.22467	0.6274	0.35468	0.33145	0.1591	0.12136	0.11767	0.084232	0.010712	-0.14011	-0.066805	0.08979
0.36744	-0.13637	-0.062549	0.57465	0.41726	0.35109	0.60742	0.17832	0.09964	0.43281	0.22149	0.19686	0.096779	0.10197	0.049767	0.27275	0.20774	0.14373	0.17569	0.066095	0.031558	-0.13121	0.062185	0.025944	0.31103	0.17686	0.20772	-0.031927	0.25034	0.12052	0.18772	-0.058841	0.014074	0.15432	0.14264	0.13623	0.37007	0.26304	0.22482	0.65699	0.37976	0.35713	0.16899	0.13905	0.10903	0.10615	0.028563	-0.13158	-0.022493	0.098136
0.31734	-0.13094	-0.049119	0.58899	0.45588	0.3822	0.57727	0.16735	0.14762	0.45292	0.23855	0.23324	0.10635	0.10506	0.062767	0.26164	0.23418	0.13274	0.17291	0.05683	0.020662	-0.036373	0.059416	0.15515	0.28997	0.16264	0.23218	0.0027916	0.2636	0.12949	0.20773	-0.05551	0.0093264	0.15327	0.16747	0.14614	0.37478	0.25505	0.229	0.6768	0.40143	0.37756	0.16803	0.15057	0.1047	0.11584	0.055693	-0.12513	0.030265	0.11834
0.28569	-0.086442	-0.042329	0.5971	0.49607	0.41047	0.53799	0.16056	0.20397	0.47232	0.25634	0.27054	0.12675	0.10289	0.065329	0.24834	0.25868	0.13115	0.16694	0.051745	0.010776	0.060525	0.061966	0.28463	0.26757	0.14438	0.25281	0.035911	0.26977	0.13852	0.22116	-0.055556	0.0033348	0.15093	0.18682	0.15216	0.3743	0.24675	0.23653	0.68501	0.42045	0.39299	0.16126	0.1561	0.10856	0.11348	0.089197	-0.12265	0.087253	0.14916
0.28261	-0.007779	-0.026345	0.60017	0.53384	0.4354	0.49261	0.15949	0.26317	0.49111	0.27438	0.29878	0.1579	0.095566	0.060562	0.23365	0.27962	0.14475	0.15707	0.053408	0.0033099	0.15479	0.073135	0.41283	0.24452	0.12608	0.26816	0.068805	0.26964	0.14799	0.22522	-0.056628	0.0011516	0.14758	0.19953	0.15378	0.37124	0.23969	0.24579	0.68138	0.43681	0.4011	0.15401	0.15849	0.12113	0.10262	0.1237	-0.12017	0.14457	0.18824
0.3103	0.099012	0.007136	0.59996	0.56469	0.45648	0.44354	0.16461	0.31833	0.508	0.29046	0.30416	0.19832	0.082794	0.052981	0.2186	0.29548	0.17717	0.14329	0.061239	0.00024533	0.24217	0.093512	0.53467	0.2222	0.1114	0.27771	0.10255	0.26499	0.15765	0.21997	-0.058174	0.0052671	0.14276	0.20501	0.15075	0.36643	0.23457	0.25602	0.66858	0.45005	0.40216	0.15063	0.16119	0.14004	0.089345	0.15251	-0.11349	0.1989	0.2332
0.3623	0.22237	0.056529	0.59754	0.58593	0.47357	0.39263	0.17577	0.36129	0.52331	0.30121	0.28058	0.24362	0.064684	0.047282	0.20483	0.30501	0.22594	0.1272	0.073587	0.0033916	0.31906	0.12271	0.64125	0.20143	0.10153	0.28044	0.13772	0.25772	0.16694	0.20859	-0.058937	0.014507	0.13652	0.20392	0.14312	0.36084	0.23146	0.26524	0.64935	0.46132	0.4001	0.15336	0.16625	0.16146	0.080246	0.16915	-0.10187	0.24827	0.28128
0.42619	0.35086	0.12173	0.59342	0.59589	0.48666	0.34087	0.19127	0.38711	0.53626	0.30063	0.23227	0.28879	0.042845	0.046534	0.19484	0.30776	0.2846	0.11027	0.088785	0.013217	0.38371	0.15918	0.72382	0.18327	0.094663	0.27573	0.17426	0.24943	0.1747	0.19447	-0.056431	0.026078	0.12931	0.19761	0.13229	0.355	0.22928	0.27019	0.62581	0.47108	0.39702	0.16212	0.17425	0.17986	0.080825	0.17319	-0.082927	0.29177	0.3289
0.4858	0.47087	0.20162	0.58835	0.59294	0.49481	0.28828	0.2076	0.39573	0.545	0.28703	0.17225	0.33136	0.019952	0.051728	0.19067	0.3037	0.34503	0.094302	0.1059	0.029693	0.43719	0.19888	0.77345	0.16912	0.094152	0.26499	0.21114	0.24146	0.18073	0.18035	-0.050918	0.0355	0.12294	0.18863	0.12034	0.34884	0.22697	0.26911	0.6001	0.47836	0.39347	0.17471	0.18414	0.18988	0.092562	0.1663	-0.054776	0.3282	0.37473
0.52882	0.56934	0.28676	0.58253	0.57772	0.49748	0.23346	0.22138	0.39115	0.54835	0.26139	0.1128	0.3696	-0.0011997	0.061047	0.19375	0.29389	0.39837	0.081022	0.12359	0.051865	0.48324	0.23863	0.78408	0.15922	0.10203	0.25141	0.24693	0.23477	0.1845	0.16908	-0.044217	0.03838	0.11923	0.17959	0.1097	0.34308	0.22395	0.26164	0.57388	0.48295	0.39044	0.18847	0.19372	0.18965	0.11348	0.15001	-0.016924	0.35672	0.41755
0.54887	0.64136	0.36645	0.5756	0.55268	0.4962	0.17424	0.23066	0.37652	0.54464	0.22661	0.063858	0.40066	-0.017242	0.071509	0.20483	0.28002	0.43478	0.072204	0.13945	0.076051	0.5266	0.27678	0.75439	0.15272	0.11453	0.23802	0.28045	0.22959	0.1854	0.16189	-0.035491	0.033043	0.11883	0.17202	0.10296	0.3382	0.21977	0.24901	0.5488	0.48462	0.3881	0.20088	0.2006	0.17966	0.13704	0.12418	0.029267	0.37752	0.45437
0.54319	0.68604	0.43389	0.56771	0.51986	0.49257	0.10974	0.23471	0.35221	0.53159	0.18927	0.028986	0.42265	-0.024707	0.081101	0.22189	0.2634	0.44612	0.068428	0.15326	0.097233	0.56901	0.31011	0.6894	0.14847	0.12874	0.22422	0.31045	0.22448	0.18291	0.15761	-0.022808	0.020327	0.12172	0.16652	0.10093	0.33253	0.21485	0.23321	0.52667	0.48136	0.38544	0.21093	0.20256	0.16217	0.15692	0.090004	0.079305	0.39059	0.48189
0.5147	0.69816	0.48414	0.55921	0.48162	0.4872	0.041985	0.2324	0.31787	0.50826	0.15716	0.0074	0.43617	-0.021588	0.089145	0.24193	0.24563	0.42943	0.068583	0.16466	0.11212	0.61009	0.33413	0.59741	0.14671	0.14333	0.20953	0.33529	0.21811	0.17711	0.15281	-0.0061871	0.00029488	0.12828	0.16359	0.10223	0.32431	0.20848	0.21636	0.50745	0.47305	0.38069	0.21836	0.19866	0.1407	0.17075	0.052418	0.12858	0.396	0.49603
0.46681	0.67774	0.51364	0.55044	0.44282	0.48036	-0.027829	0.22375	0.27178	0.47561	0.13308	-0.0030855	0.44136	-0.0091482	0.095657	0.26375	0.22879	0.38825	0.071148	0.17081	0.11997	0.65069	0.34534	0.49314	0.14825	0.15662	0.19895	0.35342	0.21028	0.16803	0.14271	0.011964	-0.026266	0.13849	0.16205	0.10537	0.31283	0.20045	0.19855	0.49057	0.4616	0.37187	0.22398	0.18903	0.11935	0.17843	0.016369	0.17187	0.39586	0.49282
0.40523	0.63003	0.52357	0.54157	0.40856	0.47239	-0.10073	0.2092	0.21312	0.43651	0.11848	-0.0044425	0.43875	0.007318	0.10151	0.2852	0.21383	0.3309	0.074568	0.17053	0.12168	0.69053	0.34197	0.39239	0.15305	0.16678	0.19437	0.36342	0.20003	0.15521	0.12397	0.031024	-0.055134	0.15041	0.16038	0.1092	0.2977	0.19137	0.17942	0.4751	0.4473	0.35793	0.22616	0.17466	0.10094	0.18118	-0.012552	0.20507	0.39217	0.47074
0.33945	0.56376	0.51999	0.53229	0.38197	0.46376	-0.176	0.1883	0.14336	0.39331	0.11418	-7.85e-05	0.42745	0.019545	0.1069	0.30305	0.20164	0.26526	0.077104	0.16587	0.11872	0.72723	0.32317	0.30769	0.16119	0.17302	0.19254	0.3645	0.18648	0.13935	0.0946	0.048712	-0.081699	0.16106	0.15835	0.11228	0.27927	0.18138	0.15928	0.45986	0.42974	0.33878	0.22284	0.15738	0.087161	0.17823	-0.028663	0.22479	0.3847	0.43162
0.27563	0.48878	0.50776	0.52171	0.36399	0.45397	-0.25251	0.16085	0.067689	0.34762	0.11332	0.0061565	0.40219	0.020543	0.1122	0.31534	0.19318	0.19798	0.077473	0.15826	0.11302	0.75713	0.29233	0.24541	0.17196	0.17406	0.1926	0.35602	0.16975	0.12127	0.054866	0.059286	-0.099625	0.16861	0.15655	0.11385	0.25905	0.17011	0.13765	0.44409	0.40947	0.31554	0.21247	0.13806	0.076877	0.16748	-0.028486	0.22921	0.37403	0.38081
0.21631	0.41156	0.48841	0.50962	0.35341	0.44152	-0.3275	0.12696	-0.0066083	0.30213	0.10731	0.010943	0.35873	0.0081612	0.11766	0.32038	0.18838	0.13619	0.075303	0.1488	0.10764	0.7768	0.25606	0.20451	0.18095	0.16899	0.19378	0.33728	0.14976	0.10085	0.0082435	0.060402	-0.10562	0.1721	0.15469	0.1146	0.23927	0.15681	0.11487	0.42692	0.38737	0.2907	0.1948	0.11639	0.067981	0.14945	-0.012044	0.21847	0.3618	0.32527
0.15961	0.33437	0.46369	0.49622	0.34709	0.4257	-0.39595	0.088442	-0.071513	0.25877	0.08987	0.014812	0.30036	-0.01763	0.1221	0.31588	0.18616	0.084605	0.071036	0.13862	0.10437	0.78512	0.21874	0.17925	0.18393	0.15753	0.19454	0.30819	0.12604	0.078489	-0.041224	0.052709	-0.098204	0.1716	0.15134	0.11426	0.22134	0.14044	0.092387	0.40725	0.36387	0.26674	0.17228	0.092095	0.058625	0.1252	0.019103	0.19362	0.34842	0.2714
0.10262	0.25862	0.43459	0.48132	0.3423	0.4078	-0.45244	0.048037	-0.12285	0.21776	0.059405	0.021076	0.23547	-0.055758	0.12385	0.3023	0.18507	0.045692	0.065442	0.12875	0.10284	0.78188	0.18265	0.16304	0.17879	0.14095	0.19414	0.26988	0.099104	0.054545	-0.088768	0.039249	-0.076749	0.16832	0.14557	0.11273	0.20526	0.12213	0.071438	0.38428	0.33887	0.24391	0.14721	0.065478	0.046446	0.097374	0.063461	0.15908	0.33347	0.22291
0.04773	0.18688	0.40168	0.46463	0.33824	0.38923	-0.49327	0.0074843	-0.16215	0.17931	0.017338	0.029651	0.17065	-0.10244	0.12138	0.28128	0.18327	0.020461	0.059029	0.11813	0.10118	0.76615	0.1498	0.14796	0.16376	0.12081	0.19148	0.22473	0.070057	0.028892	-0.1297	0.024986	-0.044839	0.16399	0.1381	0.1111	0.19047	0.1031	0.052876	0.35736	0.31176	0.22133	0.12012	0.036506	0.028812	0.069686	0.11911	0.1241	0.31584	0.18215
-0.0030487	0.12056	0.36776	0.4466	0.33327	0.37073	-0.51425	-0.031954	-0.19222	0.14347	-0.033465	0.036838	0.11295	-0.15075	0.11391	0.25402	0.17958	0.0053705	0.052488	0.10521	0.094856	0.73848	0.12103	0.12634	0.13776	0.098042	0.18458	0.17514	0.039581	0.0014946	-0.16053	0.013052	-0.0074396	0.15928	0.12951	0.10837	0.17638	0.083422	0.037244	0.32615	0.28241	0.19907	0.092079	0.00602	0.0047514	0.043083	0.18177	0.097726	0.29426	0.14944
-0.050431	0.063744	0.33311	0.42788	0.32538	0.35347	-0.51595	-0.068542	-0.21581	0.10857	-0.087334	0.036194	0.066536	-0.1952	0.10066	0.22246	0.17236	-0.0043267	0.046494	0.088708	0.079577	0.70081	0.095549	0.091863	0.10202	0.073825	0.17107	0.12368	0.0076486	-0.026412	-0.18001	0.0046763	0.027645	0.15566	0.11995	0.10272	0.1621	0.064153	0.025504	0.29355	0.25113	0.1772	0.063935	-0.023884	-0.023927	0.018142	0.24438	0.08613	0.26715	0.12421
-0.09618	0.018114	0.29374	0.40901	0.31328	0.33873	-0.50023	-0.10006	-0.23219	0.073275	-0.13746	0.022729	0.033455	-0.2313	0.080284	0.18883	0.15975	-0.010801	0.040527	0.067862	0.054348	0.65472	0.071887	0.043154	0.059127	0.048838	0.14891	0.073542	-0.02626	-0.053341	-0.18995	-0.00042714	0.053816	0.15451	0.11083	0.09673	0.14672	0.046526	0.018138	0.2629	0.21858	0.15453	0.035572	-0.051484	-0.053479	-0.0042725	0.29789	0.090046	0.23408	0.10543
-0.14247	-0.014065	0.24249	0.39081	0.29606	0.32671	-0.47015	-0.12472	-0.2407	0.037712	-0.1801	-0.004428	0.01686	-0.25553	0.051392	0.15428	0.14242	-0.018308	0.033623	0.04162	0.021096	0.60194	0.048065	-0.01318	0.012302	0.023625	0.11702	0.027262	-0.061631	-0.078643	-0.1929	-0.0046859	0.066469	0.15569	0.10347	0.093891	0.13008	0.030756	0.013502	0.2336	0.18551	0.13064	0.0067438	-0.075574	-0.080981	-0.024687	0.33511	0.10536	0.19574	0.092508
-0.18684	-0.033233	0.17593	0.37362	0.2723	0.31683	-0.4333	-0.14267	-0.24487	0.0026638	-0.2118	-0.040293	0.017473	-0.26553	0.0157	0.11951	0.12167	-0.030689	0.025453	0.010908	-0.017057	0.54639	0.023558	-0.068043	-0.034757	-0.0012196	0.075374	-0.01388	-0.097172	-0.10159	-0.19187	-0.010523	0.062767	0.15856	0.098702	0.094784	0.11251	0.017353	0.010395	0.20386	0.15286	0.10649	-0.021964	-0.095344	-0.10331	-0.042488	0.35091	0.12424	0.15363	0.084689
-0.22407	-0.042487	0.095137	0.35732	0.24286	0.30895	-0.40004	-0.15593	-0.25012	-0.031154	-0.23033	-0.075704	0.032724	-0.25991	-0.022657	0.084765	0.097101	-0.048669	0.016255	-0.020279	-0.0564	0.49268	-0.0028832	-0.11308	-0.07932	-0.026208	0.025647	-0.04959	-0.132	-0.12203	-0.18899	-0.018274	0.044933	0.1625	0.096796	0.10016	0.094598	0.0061716	0.00801	0.17469	0.12115	0.081956	-0.050444	-0.11074	-0.11745	-0.05725	0.34139	0.13808	0.11028	0.079875
-0.25472	-0.048098	0.0031705	0.34247	0.20999	0.30296	-0.37259	-0.16711	-0.26133	-0.062148	-0.23647	-0.099435	0.058244	-0.24144	-0.058985	0.049387	0.069152	-0.072131	0.0064111	-0.050197	-0.092779	0.44331	-0.032518	-0.14403	-0.11995	-0.051161	-0.029231	-0.079345	-0.16497	-0.13993	-0.1836	-0.027555	0.016193	0.16765	0.096825	0.1112	0.076489	-0.0033051	0.0056272	0.14786	0.090913	0.055781	-0.078746	-0.12144	-0.12117	-0.071749	0.30576	0.1416	0.069362	0.0755
-0.28032	-0.052374	-0.09137	0.3296	0.17418	0.29875	-0.35317	-0.17882	-0.28049	-0.088266	-0.23223	-0.10126	0.087925	-0.21491	-0.089606	0.012403	0.039413	-0.10143	-0.0037925	-0.078097	-0.12365	0.39814	-0.066684	-0.16058	-0.15696	-0.075474	-0.086777	-0.10232	-0.19461	-0.15489	-0.1755	-0.03902	-0.019233	0.17473	0.096712	0.12636	0.057896	-0.011408	0.0027295	0.12329	0.06233	0.026803	-0.10613	-0.12712	-0.11355	-0.085644	0.24516	0.1348	0.032543	0.069007
-0.29756	-0.055304	-0.17464	0.31863	0.13586	0.29638	-0.34866	-0.19096	-0.30575	-0.10892	-0.21968	-0.081171	0.11589	-0.1852	-0.11098	-0.026806	0.0084261	-0.13391	-0.014159	-0.10288	-0.14906	0.35665	-0.10554	-0.1661	-0.1913	-0.098958	-0.14473	-0.11764	-0.21966	-0.16686	-0.16631	-0.05458	-0.054739	0.18456	0.095527	0.14341	0.038411	-0.018878	-0.0007144	0.099971	0.034863	-0.0053287	-0.13032	-0.12896	-0.094872	-0.097579	0.16275	0.11978	0.00018522	0.0571
-0.30018	-0.05457	-0.23465	0.30928	0.099171	0.29534	-0.35888	-0.20137	-0.33322	-0.12645	-0.20067	-0.043998	0.13948	-0.15547	-0.12056	-0.068454	-0.023584	-0.16554	-0.024291	-0.1253	-0.16781	0.31876	-0.14607	-0.16631	-0.22338	-0.1212	-0.199	-0.12492	-0.23862	-0.1764	-0.15674	-0.072493	-0.087162	0.19704	0.094117	0.16166	0.018134	-0.026638	-0.0051405	0.077043	0.0082408	-0.039572	-0.14746	-0.1293	-0.066905	-0.11139	0.068025	0.096323	-0.02846	0.037078
-0.27626	-0.046296	-0.26495	0.30117	0.067581	0.29514	-0.38252	-0.20757	-0.35852	-0.14312	-0.17642	0.005084	0.15723	-0.12635	-0.1194	-0.11118	-0.055265	-0.19465	-0.033933	-0.14737	-0.17918	0.28374	-0.18223	-0.16434	-0.2542	-0.14202	-0.24487	-0.12435	-0.25052	-0.18366	-0.14798	-0.090471	-0.11423	0.21113	0.092304	0.17987	-0.0020993	-0.035051	-0.011045	0.054048	-0.018051	-0.075052	-0.15502	-0.12993	-0.033314	-0.12726	-0.030763	0.061359	-0.054162	0.00828
-0.21307	-0.027697	-0.26396	0.29321	0.041608	0.29602	-0.41475	-0.20822	-0.37937	-0.1595	-0.14652	0.05796	0.16727	-0.096766	-0.10921	-0.15231	-0.084605	-0.22043	-0.043366	-0.16865	-0.18362	0.2511	-0.20826	-0.16065	-0.28239	-0.1609	-0.28106	-0.1166	-0.25566	-0.18814	-0.14166	-0.10896	-0.13518	0.22472	0.089161	0.1962	-0.021677	-0.044826	-0.019032	0.030479	-0.044874	-0.11073	-0.15386	-0.13266	-9.22e-05	-0.14322	-0.12723	0.010348	-0.076446	-0.027919
-0.10275	0.0032606	-0.23677	0.2845	0.02184	0.29778	-0.4474	-0.20308	-0.39598	-0.177	-0.10958	0.1064	0.16924	-0.066493	-0.090357	-0.18942	-0.11138	-0.24165	-0.052888	-0.18825	-0.18158	0.221	-0.22211	-0.15458	-0.30183	-0.17788	-0.3092	-0.10232	-0.25574	-0.18927	-0.13721	-0.12675	-0.15296	0.23559	0.084907	0.2107	-0.040499	-0.05615	-0.031106	0.0058225	-0.072093	-0.14363	-0.14502	-0.13958	0.027674	-0.15736	-0.21374	-0.057429	-0.09434	-0.069256
0.042535	0.047644	-0.19301	0.27487	0.0085622	0.29926	-0.47798	-0.19432	-0.40848	-0.19764	-0.063904	0.14452	0.16692	-0.035938	-0.065019	-0.22104	-0.13593	-0.25867	-0.062334	-0.20414	-0.17551	0.19361	-0.22635	-0.14284	-0.30802	-0.19366	-0.32849	-0.082091	-0.25198	-0.18676	-0.13569	-0.14566	-0.16625	0.24275	0.079743	0.22346	-0.057572	-0.067814	-0.048323	-0.021014	-0.098632	-0.17116	-0.13063	-0.15077	0.04673	-0.16832	-0.28683	-0.13664	-0.10755	-0.11092
0.20168	0.10249	-0.14493	0.26419	0.00139	0.2993	-0.50301	-0.18508	-0.41232	-0.22168	-0.0080063	0.17103	0.16307	-0.0063875	-0.037314	-0.24489	-0.15765	-0.27407	-0.072079	-0.2138	-0.16717	0.16938	-0.2224	-0.12189	-0.29998	-0.20914	-0.33529	-0.056283	-0.24421	-0.18032	-0.13718	-0.17032	-0.17313	0.24512	0.074252	0.23401	-0.072213	-0.07929	-0.068716	-0.049773	-0.12413	-0.19347	-0.11235	-0.16439	0.056131	-0.17517	-0.34258	-0.21753	-0.11457	-0.14645
0.35569	0.16172	-0.10093	0.25219	0.0015758	0.29744	-0.51475	-0.17909	-0.40332	-0.2476	0.055031	0.18364	0.15782	0.020416	-0.010077	-0.25999	-0.17654	-0.29288	-0.083499	-0.21592	-0.15875	0.14623	-0.21081	-0.09215	-0.27874	-0.22336	-0.32841	-0.026529	-0.23248	-0.16979	-0.13727	-0.20153	-0.17428	0.24061	0.069451	0.24195	-0.08465	-0.09067	-0.089422	-0.079834	-0.1474	-0.21018	-0.090803	-0.17804	0.054483	-0.17792	-0.37858	-0.2866	-0.11395	-0.16932
0.48671	0.21721	-0.065827	0.23919	0.011103	0.2941	-0.51195	-0.18056	-0.38276	-0.27303	0.11543	0.17638	0.15026	0.04277	0.014941	-0.26735	-0.19307	-0.32063	-0.097336	-0.21164	-0.15201	0.11952	-0.19522	-0.05802	-0.24711	-0.23451	-0.30914	0.0049886	-0.21677	-0.15576	-0.13486	-0.23496	-0.17103	0.22768	0.065777	0.24685	-0.094931	-0.099368	-0.10758	-0.1117	-0.16688	-0.21958	-0.064511	-0.18831	0.040405	-0.1785	-0.39761	-0.33281	-0.10681	-0.17481
0.58453	0.26192	-0.039396	0.22597	0.029524	0.28896	-0.50107	-0.19068	-0.35271	-0.2963	0.16492	0.14261	0.14101	0.060606	0.035284	-0.26816	-0.20718	-0.35874	-0.11335	-0.2031	-0.1485	0.086377	-0.17983	-0.024768	-0.21021	-0.24105	-0.28097	0.037509	-0.19644	-0.13728	-0.12987	-0.26268	-0.16741	0.20567	0.063954	0.24761	-0.10384	-0.10145	-0.12023	-0.14487	-0.18182	-0.22061	-0.035161	-0.19197	0.014374	-0.18225	-0.40284	-0.35205	-0.096797	-0.16109
0.64956	0.28989	-0.017854	0.21183	0.053834	0.28153	-0.488	-0.20862	-0.31831	-0.31615	0.19736	0.078758	0.13175	0.073796	0.049206	-0.26436	-0.21874	-0.40635	-0.13041	-0.19363	-0.14931	0.046431	-0.16705	0.002449	-0.17134	-0.24189	-0.24901	0.070683	-0.17208	-0.11399	-0.1221	-0.27918	-0.16995	0.17366	0.06549	0.24179	-0.11365	-0.093787	-0.12499	-0.1761	-0.1917	-0.21292	-0.0083763	-0.18709	-0.021958	-0.19689	-0.39843	-0.34488	-0.087052	-0.12989
0.69109	0.29586	0.0051885	0.19557	0.08045	0.27278	-0.47903	-0.23167	-0.28534	-0.33137	0.21062	-0.014013	0.12232	0.082303	0.057748	-0.25881	-0.22719	-0.45974	-0.1477	-0.18591	-0.15385	-0.00043983	-0.15954	0.021205	-0.13168	-0.23658	-0.21725	0.10395	-0.14342	-0.086814	-0.11389	-0.27969	-0.18133	0.13121	0.070256	0.22756	-0.12681	-0.074669	-0.11977	-0.20225	-0.19716	-0.19646	0.0087302	-0.17198	-0.065246	-0.21689	-0.3873	-0.3172	-0.078299	-0.086054
0.71821	0.27264	0.0329	0.17737	0.10494	0.26407	-0.48197	-0.25372	-0.25371	-0.34074	0.20918	-0.12486	0.11118	0.087792	0.063128	-0.25211	-0.2333	-0.51207	-0.16419	-0.17899	-0.16254	-0.053857	-0.15892	0.030798	-0.092496	-0.22397	-0.1878	0.13664	-0.10997	-0.055898	-0.1065	-0.26378	-0.20026	0.07942	0.076597	0.20331	-0.14383	-0.044258	-0.10341	-0.22195	-0.19843	-0.17178	0.010427	-0.14533	-0.10713	-0.23539	-0.37113	-0.27844	-0.07034	-0.035258
0.73852	0.21995	0.067263	0.15754	0.12327	0.25584	-0.50249	-0.26765	-0.2239	-0.34428	0.20023	-0.23472	0.10008	0.093235	0.067395	-0.24341	-0.2388	-0.55581	-0.17789	-0.17123	-0.17292	-0.11262	-0.16	0.03328	-0.056186	-0.20487	-0.1617	0.16828	-0.072871	-0.021387	-0.10255	-0.23327	-0.21911	0.018911	0.082212	0.16778	-0.16513	-0.0051489	-0.077623	-0.23347	-0.19481	-0.13977	-0.0058278	-0.10769	-0.13686	-0.25372	-0.35399	-0.24049	-0.063088	0.016709
0.75641	0.14184	0.11341	0.13494	0.13317	0.24711	-0.54237	-0.26938	-0.19787	-0.34354	0.18691	-0.32731	0.09264	0.099567	0.072916	-0.23106	-0.24361	-0.58223	-0.18762	-0.16238	-0.18143	-0.17405	-0.15581	0.030324	-0.023843	-0.18199	-0.14006	0.19812	-0.034109	0.015971	-0.10198	-0.19412	-0.22718	-0.049002	0.085026	0.12431	-0.19083	0.037502	-0.048878	-0.2347	-0.18715	-0.10171	-0.038696	-0.062161	-0.14623	-0.2709	-0.33943	-0.2116	-0.054241	0.065632
0.7731	0.041738	0.17306	0.10878	0.13552	0.23708	-0.59692	-0.2598	-0.17902	-0.33925	0.17253	-0.39356	0.085267	0.10594	0.080152	-0.21434	-0.24625	-0.58573	-0.19399	-0.15243	-0.1887	-0.2354	-0.1421	0.019645	0.0075562	-0.15726	-0.12111	0.22479	0.0049586	0.053941	-0.10135	-0.15639	-0.22038	-0.12104	0.083817	0.075516	-0.22068	0.075247	-0.024783	-0.22722	-0.17723	-0.059681	-0.084845	-0.012654	-0.13167	-0.28588	-0.33187	-0.19972	-0.040278	0.10883
0.78782	-0.074848	0.24213	0.080238	0.13166	0.22601	-0.65786	-0.24237	-0.17431	-0.32984	0.16049	-0.42838	0.073269	0.11165	0.084369	-0.19397	-0.24595	-0.56581	-0.19755	-0.14347	-0.19347	-0.29593	-0.11874	-0.003378	0.039189	-0.13101	-0.10202	0.24773	0.044383	0.090607	-0.097482	-0.12445	-0.20058	-0.19295	0.074825	0.01994	-0.25334	0.10341	-0.011347	-0.21521	-0.16475	-0.014456	-0.1366	0.035475	-0.092262	-0.29972	-0.33387	-0.21104	-0.021437	0.14535
0.801	-0.20021	0.31459	0.050831	0.12282	0.2143	-0.71408	-0.22111	-0.18409	-0.31226	0.14944	-0.43237	0.063989	0.11649	0.078948	-0.17043	-0.24425	-0.52601	-0.19683	-0.1365	-0.19541	-0.35593	-0.089814	-0.038281	0.068232	-0.10324	-0.080651	0.26726	0.083764	0.12448	-0.08633	-0.10181	-0.17071	-0.26312	0.054034	-0.043285	-0.28637	0.1193	-0.010511	-0.19998	-0.14936	0.032545	-0.18251	0.079457	-0.032472	-0.31295	-0.34053	-0.23912	-0.00023622	0.17552
0.80999	-0.32718	0.38333	0.022097	0.11337	0.20216	-0.75126	-0.20119	-0.19976	-0.28501	0.13718	-0.41575	0.065939	0.11919	0.062331	-0.1438	-0.24237	-0.47239	-0.18912	-0.12902	-0.1939	-0.41179	-0.058559	-0.082313	0.095317	-0.074365	-0.058205	0.28438	0.12146	0.15384	-0.066788	-0.084183	-0.13077	-0.33012	0.021705	-0.11385	-0.31685	0.11961	-0.019653	-0.18162	-0.13192	0.078793	-0.21151	0.11826	0.036254	-0.32012	-0.34697	-0.26975	0.022603	0.19985
0.80892	-0.44934	0.43686	-0.0033668	0.10796	0.19004	-0.75836	-0.18664	-0.21244	-0.24714	0.12431	-0.38906	0.073285	0.11791	0.037139	-0.11352	-0.23798	-0.41149	-0.17235	-0.11975	-0.18188	-0.45647	-0.027203	-0.13336	0.12263	-0.043252	-0.035765	0.30171	0.15619	0.17837	-0.039179	-0.06277	-0.08042	-0.38969	-0.021295	-0.1918	-0.34048	0.10639	-0.033281	-0.16204	-0.11263	0.12302	-0.22197	0.15091	0.10042	-0.31391	-0.3507	-0.29025	0.046344	0.21937
0.78956	-0.56712	0.46107	-0.022659	0.108	0.17868	-0.73303	-0.17853	-0.21283	-0.20014	0.11517	-0.35995	0.07797	0.11375	0.011449	-0.081563	-0.22939	-0.34731	-0.14502	-0.10906	-0.15419	-0.48729	-0.0037495	-0.18658	0.15119	-0.0084123	-0.011896	0.32215	0.18684	0.19959	-0.0039852	-0.035856	-0.020973	-0.43703	-0.073613	-0.27549	-0.3511	0.085456	-0.045279	-0.14301	-0.09086	0.16461	-0.21354	0.17706	0.15127	-0.28755	-0.33891	-0.29456	0.067525	0.23475
0.74563	-0.6871	0.44955	-0.032885	0.11701	0.16825	-0.68748	-0.17421	-0.19994	-0.14867	0.1128	-0.33269	0.080424	0.10979	-0.0094066	-0.054014	-0.21837	-0.28454	-0.10511	-0.092	-0.11101	-0.50512	0.0047502	-0.23795	0.18458	0.032638	0.014708	0.34713	0.2142	0.22068	0.036944	-0.0024974	0.044596	-0.46896	-0.13125	-0.35812	-0.34211	0.060718	-0.049917	-0.12505	-0.066672	0.20374	-0.18693	0.19455	0.18216	-0.24217	-0.30351	-0.28153	0.083111	0.2456
0.67375	-0.80707	0.40402	-0.030566	0.13854	0.16129	-0.6387	-0.16787	-0.18359	-0.093387	0.11949	-0.30786	0.084062	0.10553	-0.025372	-0.037378	-0.20575	-0.23184	-0.05268	-0.060713	-0.051681	-0.50726	-0.0081395	-0.2813	0.23108	0.09036	0.048597	0.3784	0.24141	0.24501	0.081569	0.040666	0.10862	-0.48255	-0.18736	-0.43082	-0.30599	0.037352	-0.039592	-0.10475	-0.040851	0.24242	-0.14797	0.20418	0.19367	-0.18098	-0.24197	-0.25105	0.091422	0.25169
0.57385	-0.89937	0.32465	-0.011539	0.17124	0.16325	-0.59539	-0.15672	-0.16441	-0.033042	0.13689	-0.27744	0.095404	0.10025	-0.033214	-0.035335	-0.19086	-0.1901	0.0083539	-0.0095983	0.020272	-0.49044	-0.046164	-0.30911	0.29299	0.16235	0.096432	0.41737	0.27061	0.27527	0.12964	0.089935	0.17221	-0.47618	-0.23293	-0.48268	-0.23702	0.026658	-0.0075879	-0.075072	-0.013707	0.28131	-0.096645	0.21006	0.19421	-0.10529	-0.1545	-0.20039	0.092371	0.2547
0.45158	-0.94233	0.214	0.025586	0.21248	0.17471	-0.5517	-0.13859	-0.14375	0.028947	0.16759	-0.23042	0.12235	0.10167	-0.028013	-0.045416	-0.1772	-0.15171	0.076391	0.060709	0.095213	-0.45096	-0.097577	-0.31612	0.36747	0.23765	0.15824	0.46232	0.30249	0.31178	0.18252	0.13842	0.23891	-0.44502	-0.25906	-0.49706	-0.13776	0.043401	0.051798	-0.037539	0.015863	0.32225	-0.032633	0.21499	0.18615	-0.026569	-0.057392	-0.13691	0.086528	0.2539
0.32287	-0.9349	0.077584	0.077235	0.25986	0.19238	-0.49279	-0.10839	-0.12325	0.08968	0.21605	-0.16321	0.16694	0.11886	-0.0020958	-0.062249	-0.16823	-0.11743	0.15113	0.14063	0.17023	-0.38425	-0.13956	-0.30054	0.45264	0.3165	0.2337	0.50888	0.33885	0.35309	0.24352	0.19719	0.30635	-0.37814	-0.25637	-0.46514	-0.014569	0.091523	0.13209	0.00041425	0.049591	0.36892	0.039915	0.22275	0.17362	0.054404	0.03341	-0.060573	0.074446	0.24522
0.20691	-0.86733	-0.07124	0.13879	0.31119	0.21696	-0.3802	-0.061628	-0.092525	0.15325	0.28456	-0.079101	0.22495	0.15409	0.04368	-0.076977	-0.16667	-0.088541	0.22371	0.22131	0.2379	-0.29327	-0.15673	-0.25887	0.53495	0.39985	0.3238	0.5528	0.38071	0.39868	0.32515	0.27324	0.38064	-0.27749	-0.22056	-0.39343	0.11782	0.16552	0.21902	0.04599	0.088646	0.42155	0.11854	0.23736	0.16466	0.13806	0.10381	0.031456	0.056353	0.22501
0.11291	-0.70727	-0.2004	0.20824	0.36379	0.24918	-0.19158	0.0063388	-0.047702	0.22136	0.36658	0.0095115	0.2941	0.20747	0.10037	-0.080453	-0.17496	-0.061237	0.28021	0.29406	0.28687	-0.18664	-0.14893	-0.18452	0.58958	0.47734	0.4172	0.5912	0.42731	0.44677	0.43466	0.3587	0.46199	-0.16383	-0.15604	-0.28827	0.24231	0.25242	0.30778	0.11027	0.13373	0.47729	0.19854	0.26113	0.15492	0.21543	0.15351	0.12672	0.03401	0.19491
0.051255	-0.45989	-0.2861	0.2828	0.40964	0.28406	0.030421	0.10149	0.015158	0.28968	0.45279	0.086727	0.37136	0.28148	0.16333	-0.065783	-0.18962	-0.037186	0.3111	0.33773	0.31362	-0.071704	-0.1148	-0.080756	0.59164	0.52883	0.49701	0.61868	0.47709	0.49023	0.56749	0.46216	0.5454	-0.055696	-0.075602	-0.1632	0.3498	0.3351	0.38562	0.18323	0.18377	0.53231	0.27277	0.293	0.14117	0.27904	0.1961	0.22136	0.013718	0.16086
0.032736	-0.17115	-0.32211	0.35338	0.44219	0.31582	0.22179	0.22176	0.10244	0.35623	0.53309	0.14899	0.4433	0.37116	0.2286	-0.023317	-0.20375	-0.020192	0.3158	0.33765	0.3069	0.042052	-0.04391	0.044587	0.54312	0.53415	0.5497	0.62523	0.52107	0.52347	0.69708	0.58277	0.62638	0.039462	0.0038413	-0.0442	0.42786	0.39712	0.43508	0.25083	0.23625	0.57556	0.33511	0.32592	0.1311	0.32445	0.23863	0.30755	0.0033519	0.12779
0.048665	0.09938	-0.3056	0.40801	0.46204	0.34112	0.35705	0.34321	0.20414	0.42125	0.58834	0.20989	0.49098	0.46091	0.28975	0.055668	-0.20775	0.0021672	0.31276	0.30831	0.27233	0.13726	0.066289	0.18659	0.48722	0.48143	0.546	0.60344	0.5438	0.53996	0.78734	0.68001	0.68646	0.1146	0.065717	0.04778	0.46002	0.42135	0.44833	0.31015	0.28817	0.59202	0.37539	0.34873	0.12928	0.33926	0.27295	0.36328	0.00525	0.10034
0.07899	0.29993	-0.23816	0.44406	0.46746	0.35733	0.42962	0.43029	0.29087	0.47794	0.60738	0.27816	0.50437	0.52738	0.3422	0.16377	-0.18612	0.043164	0.32424	0.28677	0.25354	0.20029	0.18701	0.30625	0.46012	0.39071	0.46733	0.55707	0.52962	0.5228	0.79545	0.71142	0.68303	0.16152	0.10443	0.10435	0.44182	0.39971	0.4209	0.35682	0.33473	0.57545	0.39677	0.35781	0.13014	0.31428	0.28709	0.37185	0.020014	0.083825
0.11247	0.41161	-0.14166	0.46467	0.45767	0.36125	0.42519	0.4485	0.33141	0.50567	0.58796	0.33627	0.47781	0.54933	0.374	0.28107	-0.12738	0.10829	0.34856	0.29345	0.26713	0.23075	0.27502	0.34928	0.47617	0.32822	0.33295	0.4978	0.47708	0.46652	0.71725	0.6475	0.59176	0.18784	0.12496	0.12691	0.39066	0.34835	0.36371	0.38097	0.3701	0.52276	0.41499	0.35518	0.12412	0.26545	0.26938	0.33089	0.048682	0.084307
0.14341	0.4434	-0.042898	0.47042	0.4387	0.3533	0.34794	0.39156	0.3104	0.49275	0.52567	0.37905	0.41982	0.51318	0.36262	0.37665	-0.029796	0.19381	0.37087	0.31411	0.29816	0.24097	0.2938	0.32358	0.50393	0.32151	0.20813	0.43966	0.40138	0.39505	0.58331	0.49219	0.48725	0.21137	0.14403	0.14216	0.34905	0.31197	0.31974	0.3788	0.38848	0.43244	0.43123	0.35912	0.13122	0.22383	0.21848	0.25604	0.087969	0.10469
0.1788	0.42906	0.046841	0.4621	0.42067	0.34131	0.25445	0.28659	0.22845	0.44031	0.42608	0.40655	0.35876	0.42936	0.30784	0.42275	0.098504	0.28738	0.38028	0.32992	0.31512	0.25149	0.25894	0.26517	0.51697	0.33702	0.14987	0.39085	0.32507	0.32684	0.469	0.36589	0.43898	0.24242	0.17144	0.17288	0.33526	0.31957	0.31674	0.35335	0.38197	0.33279	0.43398	0.37898	0.1583	0.20383	0.17796	0.1837	0.12876	0.13335
0.21794	0.39343	0.11915	0.44083	0.40516	0.32899	0.22358	0.18744	0.1395	0.35819	0.31381	0.40073	0.30486	0.32244	0.22863	0.41359	0.23465	0.36253	0.3706	0.32716	0.31618	0.26305	0.20745	0.23186	0.50148	0.33906	0.14604	0.34675	0.26628	0.26811	0.41926	0.32534	0.44353	0.27222	0.20518	0.21622	0.34374	0.34615	0.33238	0.31305	0.34814	0.26298	0.42051	0.38462	0.18318	0.19386	0.16395	0.14795	0.16122	0.15619
0.23953	0.34686	0.1627	0.40859	0.37639	0.31306	0.22144	0.13799	0.1082	0.27399	0.22035	0.36134	0.25382	0.22996	0.15461	0.36393	0.32302	0.39044	0.33904	0.30445	0.30299	0.26628	0.17332	0.22093	0.45422	0.31787	0.15999	0.30083	0.22151	0.21891	0.40562	0.32443	0.4347	0.28441	0.22621	0.24278	0.34138	0.35174	0.33597	0.27071	0.29361	0.22074	0.39265	0.36264	0.18488	0.18312	0.16532	0.14581	0.17343	0.16618
0.23719	0.298	0.17387	0.37214	0.33229	0.29245	0.19921	0.13378	0.10798	0.21068	0.16842	0.30485	0.19667	0.16496	0.10228	0.29419	0.32359	0.35273	0.29516	0.27178	0.26721	0.2656	0.17672	0.21289	0.3881	0.28102	0.15725	0.25404	0.18677	0.17791	0.35341	0.29904	0.38613	0.28652	0.22705	0.24192	0.31041	0.31645	0.31166	0.23538	0.22587	0.19417	0.35293	0.32296	0.15932	0.1688	0.16437	0.12881	0.16114	0.15978
0.21621	0.25274	0.15543	0.33229	0.28545	0.26496	0.18317	0.12706	0.10737	0.17518	0.15669	0.23799	0.1256	0.10557	0.071738	0.21485	0.24465	0.26374	0.25441	0.24225	0.2334	0.26115	0.18679	0.21621	0.33298	0.24491	0.14565	0.20659	0.16252	0.14987	0.29262	0.25959	0.32452	0.29123	0.2275	0.23805	0.26803	0.27315	0.27506	0.20952	0.15573	0.17369	0.3085	0.28927	0.12831	0.15387	0.16119	0.11769	0.12837	0.13511
0.16035	0.18359	0.10794	0.25208	0.20745	0.20108	0.14693	0.089696	0.079899	0.13285	0.13316	0.15097	0.058692	0.051134	0.047995	0.12893	0.12991	0.14771	0.18846	0.18293	0.17546	0.21348	0.1549	0.18266	0.24683	0.17971	0.11045	0.14509	0.12229	0.11108	0.21158	0.18774	0.22987	0.24475	0.18808	0.1939	0.19294	0.19976	0.20081	0.16118	0.08831	0.13044	0.2253	0.22058	0.088252	0.11573	0.12831	0.10021	0.080905	0.090629
[truncated: 58 more columns]
