# Supplementary material for: Association between foot thermal responses and shear forces during turning gait in young adults
Source: PeerJ. 2021 Jan 18;9:e10515. doi: 10.7717/peerj.10515 (PMC7819117; doi:10.7717/peerj.10515)
Supplement: Supplemental Information 1 [file peerj-09-10515-s001.zip › STR_Supplemental_Files/Shear_TS.txt]

0.051728	0.02804	0.041829	0.02667	0.016688	0.028312	0.0091431	0.015071	0.006693	0.031555	0.0051823	0.011382	0.030435	0.0206	0.014233	0.03656	0.024004	0.011698	0.026022	0.027604	0.01001	0.034693	0.031877	0.028051	0.014667	0.004452	0.007036	0.039898	0.028938	0.021196	0.025263	0.022293	0.0085046	0.023053	0.017522	0.0080716	0.027783	0.030021	0.013475	0.064198	0.040124	0.027613	0.012927	0.0065813	0.0080006	0.013923	0.018891	0.027213	0.010059	0.0097643
0.069383	0.043221	0.05644	0.044403	0.035335	0.042239	0.022763	0.025207	0.015778	0.045206	0.019062	0.016369	0.033866	0.022072	0.018488	0.043871	0.029931	0.010453	0.036831	0.033859	0.020714	0.040857	0.0344	0.027317	0.03438	0.018002	0.024486	0.044231	0.038438	0.033049	0.043173	0.030462	0.018849	0.02529	0.022611	0.011674	0.037733	0.041934	0.025289	0.074693	0.04902	0.038795	0.023683	0.014376	0.016523	0.022878	0.030122	0.038331	0.022011	0.019679
0.087549	0.058584	0.071272	0.065588	0.055049	0.057617	0.040296	0.0393	0.02707	0.060859	0.03355	0.029469	0.041549	0.026237	0.024566	0.055679	0.038294	0.018704	0.05341	0.043138	0.035812	0.047549	0.037844	0.027725	0.056877	0.033005	0.042632	0.051618	0.053128	0.048843	0.063496	0.040536	0.031051	0.031581	0.031027	0.02285	0.050868	0.05632	0.039694	0.089329	0.06037	0.052592	0.037321	0.024619	0.026738	0.034447	0.044201	0.051632	0.035032	0.030573
0.10597	0.074082	0.086371	0.087561	0.074912	0.073662	0.058935	0.055297	0.039879	0.077545	0.048832	0.045109	0.051962	0.032428	0.031935	0.070434	0.048744	0.030642	0.071989	0.054525	0.052277	0.054658	0.042445	0.02991	0.079893	0.048931	0.0616	0.061158	0.069867	0.065791	0.084383	0.052055	0.044498	0.040369	0.041044	0.035278	0.065617	0.071862	0.055295	0.1065	0.073388	0.067734	0.052304	0.036375	0.038608	0.047309	0.05955	0.066109	0.048649	0.042354
0.12435	0.089589	0.10169	0.10945	0.094498	0.089957	0.078162	0.072558	0.053957	0.094749	0.064829	0.062217	0.063974	0.039954	0.040298	0.087107	0.060958	0.044466	0.091238	0.067471	0.069578	0.062011	0.048086	0.034013	0.10282	0.065443	0.0812	0.0721	0.087331	0.082952	0.10501	0.06464	0.05894	0.050606	0.051895	0.048127	0.081133	0.087843	0.071584	0.12503	0.087478	0.083586	0.068218	0.049428	0.052095	0.060828	0.075454	0.081152	0.062605	0.054953
0.1424	0.10504	0.11717	0.13073	0.11344	0.10614	0.097652	0.090757	0.069169	0.11223	0.081436	0.080439	0.076935	0.048406	0.049479	0.10506	0.074669	0.059662	0.11051	0.0816	0.087338	0.069507	0.054853	0.040242	0.12543	0.082478	0.10131	0.083936	0.10493	0.099952	0.1251	0.078125	0.074311	0.061736	0.063259	0.061151	0.097065	0.10409	0.088419	0.14412	0.10227	0.099788	0.084832	0.063682	0.067135	0.074814	0.091654	0.096502	0.076735	0.068294
0.15992	0.12044	0.13272	0.151	0.13139	0.12183	0.11709	0.10954	0.085189	0.12991	0.098461	0.099426	0.090493	0.057557	0.059331	0.12383	0.089584	0.07581	0.12938	0.09655	0.10505	0.077256	0.062973	0.048791	0.14755	0.099942	0.12172	0.096397	0.12234	0.1166	0.14447	0.092264	0.090404	0.073489	0.07498	0.074214	0.11328	0.12061	0.10568	0.16322	0.11753	0.11608	0.10194	0.078968	0.083511	0.089178	0.10791	0.11186	0.090961	0.082284
0.17666	0.13566	0.14812	0.16992	0.14797	0.13662	0.13608	0.12844	0.10154	0.14761	0.11552	0.11865	0.1044	0.067165	0.069602	0.14291	0.10523	0.092347	0.14743	0.11184	0.12212	0.085443	0.072643	0.059694	0.16889	0.11758	0.14204	0.10931	0.13926	0.13271	0.16295	0.10671	0.10688	0.085669	0.086899	0.08717	0.12962	0.13731	0.12316	0.18193	0.13298	0.13212	0.11923	0.094939	0.10075	0.1038	0.12395	0.12685	0.10518	0.096705
0.19238	0.1505	0.16306	0.18719	0.16284	0.15016	0.15426	0.14695	0.11768	0.16508	0.13217	0.13748	0.11838	0.076972	0.08	0.16181	0.12107	0.10868	0.16431	0.12695	0.13799	0.094291	0.08396	0.072808	0.18906	0.13495	0.16178	0.1225	0.15544	0.14808	0.18032	0.12106	0.12331	0.098092	0.09886	0.099888	0.14588	0.15399	0.14053	0.19986	0.14833	0.14759	0.13634	0.11116	0.11826	0.1185	0.13939	0.14101	0.11924	0.11125
0.20689	0.16471	0.17724	0.20257	0.17575	0.16215	0.17128	0.16457	0.13306	0.18195	0.14793	0.15529	0.13218	0.08669	0.090207	0.18004	0.13657	0.12427	0.17976	0.14143	0.15226	0.10399	0.096866	0.087807	0.20763	0.15154	0.18041	0.13576	0.1706	0.16253	0.1964	0.1349	0.13925	0.11057	0.1107	0.11225	0.16183	0.17039	0.15741	0.21671	0.16325	0.16216	0.1529	0.12716	0.13542	0.13297	0.15389	0.15395	0.13299	0.12554
0.22003	0.17803	0.19035	0.21594	0.18652	0.17242	0.18689	0.18091	0.14728	0.19786	0.16242	0.17156	0.14554	0.096073	0.099953	0.19717	0.15126	0.13869	0.19357	0.15492	0.16471	0.11465	0.11111	0.10416	0.22426	0.16686	0.1975	0.14891	0.18453	0.1759	0.21103	0.14792	0.15431	0.12291	0.12228	0.12417	0.17721	0.18616	0.17342	0.23225	0.17746	0.17558	0.16856	0.14252	0.15171	0.14689	0.16711	0.16537	0.14623	0.13924
0.23172	0.19028	0.20223	0.22727	0.19512	0.18089	0.20089	0.19565	0.16005	0.21251	0.17538	0.18594	0.15822	0.10494	0.10903	0.21287	0.16478	0.15165	0.20569	0.16718	0.17525	0.12627	0.12628	0.12122	0.23872	0.18056	0.21271	0.16175	0.19706	0.18803	0.22409	0.15989	0.1682	0.13495	0.13345	0.13555	0.19176	0.201	0.18822	0.24632	0.1907	0.18764	0.18304	0.15692	0.16673	0.15995	0.17886	0.17512	0.15879	0.15204
0.2419	0.20135	0.21274	0.23659	0.20161	0.18758	0.21317	0.20857	0.17125	0.22567	0.18668	0.19821	0.17003	0.11319	0.11732	0.2269	0.1769	0.16298	0.21608	0.17808	0.18389	0.13873	0.14188	0.13837	0.25094	0.19244	0.22586	0.17407	0.20809	0.19882	0.23554	0.17064	0.18073	0.14651	0.14407	0.14627	0.20529	0.21466	0.20154	0.25882	0.20278	0.19823	0.1961	0.17011	0.18018	0.17194	0.18903	0.18316	0.17051	0.16375
0.25055	0.21119	0.22184	0.244	0.20611	0.19258	0.22365	0.21956	0.18081	0.23723	0.1963	0.20834	0.18083	0.12077	0.12473	0.23911	0.18749	0.17262	0.2248	0.18755	0.1907	0.15182	0.15742	0.15502	0.26096	0.20249	0.23692	0.18572	0.21751	0.20817	0.24535	0.18009	0.19181	0.15744	0.15398	0.15621	0.21767	0.22696	0.21323	0.26973	0.21357	0.20731	0.20755	0.18189	0.19187	0.18272	0.1976	0.18954	0.18129	0.1743
0.25768	0.21979	0.22948	0.24964	0.20879	0.196	0.23232	0.22857	0.18877	0.24714	0.2043	0.21637	0.19052	0.12767	0.13124	0.24941	0.1965	0.1806	0.23189	0.19555	0.19577	0.16528	0.17242	0.1707	0.26888	0.21079	0.24598	0.19655	0.22527	0.21599	0.25353	0.18818	0.20139	0.16759	0.16303	0.16523	0.2288	0.23775	0.22318	0.27906	0.22302	0.21489	0.21729	0.19212	0.20165	0.19224	0.20463	0.19436	0.19109	0.18371
0.2633	0.22715	0.23567	0.25368	0.20987	0.19799	0.23917	0.23564	0.19518	0.25542	0.21079	0.22247	0.19906	0.13387	0.13682	0.2578	0.20395	0.187	0.23743	0.20206	0.19921	0.17882	0.18649	0.18505	0.27488	0.21749	0.25317	0.20643	0.23135	0.22223	0.2601	0.19492	0.20945	0.17683	0.17103	0.17317	0.23866	0.24696	0.23136	0.28688	0.2311	0.22106	0.22523	0.20068	0.20946	0.20047	0.21022	0.19775	0.19992	0.19204
0.26742	0.23327	0.24039	0.25626	0.20953	0.19869	0.24425	0.24084	0.20012	0.26214	0.21589	0.22688	0.20639	0.13936	0.14147	0.26434	0.20989	0.19195	0.24147	0.20711	0.20108	0.19217	0.19931	0.1978	0.27911	0.22275	0.25865	0.21527	0.23576	0.22687	0.26508	0.2003	0.21599	0.18504	0.17783	0.17991	0.24721	0.25456	0.2378	0.29325	0.23788	0.22591	0.23135	0.20751	0.21526	0.20742	0.21451	0.19988	0.20781	0.19938
0.27007	0.23814	0.24363	0.25752	0.20795	0.19824	0.24761	0.24429	0.20368	0.26739	0.21977	0.22984	0.2125	0.14411	0.14521	0.26911	0.21443	0.19561	0.24408	0.21069	0.20148	0.20506	0.21064	0.20878	0.28174	0.2267	0.26258	0.22299	0.23854	0.22993	0.26851	0.20437	0.22101	0.19212	0.18329	0.18532	0.25448	0.26058	0.24255	0.29829	0.24342	0.22957	0.2357	0.21259	0.21909	0.21313	0.21762	0.20087	0.2148	0.20577
0.27127	0.24174	0.24539	0.25761	0.20531	0.19675	0.24934	0.24613	0.20597	0.27129	0.22255	0.23161	0.21739	0.14808	0.14805	0.27223	0.21767	0.19815	0.2453	0.21282	0.20048	0.21728	0.22035	0.21787	0.2829	0.22946	0.26505	0.22954	0.23978	0.23145	0.2704	0.20716	0.22449	0.19799	0.18732	0.18933	0.26045	0.26504	0.24568	0.30208	0.24781	0.23215	0.23836	0.21595	0.22105	0.21763	0.21968	0.20086	0.22094	0.21125
0.27106	0.24404	0.24567	0.25663	0.20173	0.19435	0.24953	0.2465	0.20708	0.27395	0.22434	0.23243	0.22108	0.15126	0.15004	0.27385	0.21972	0.19971	0.24517	0.21354	0.19816	0.22862	0.22837	0.22507	0.2827	0.2311	0.26613	0.2349	0.23958	0.23154	0.27082	0.20872	0.22643	0.20262	0.18989	0.19192	0.26514	0.268	0.24726	0.30471	0.25115	0.23375	0.23944	0.21768	0.22128	0.22098	0.22077	0.19997	0.22623	0.21582
0.2695	0.245	0.24449	0.25466	0.19735	0.19114	0.2483	0.24555	0.20712	0.2755	0.22523	0.23249	0.22359	0.15363	0.15123	0.27411	0.22071	0.20041	0.24375	0.21289	0.19463	0.23894	0.23469	0.23039	0.28127	0.23166	0.26587	0.23907	0.23807	0.2303	0.26981	0.20912	0.22686	0.20599	0.191	0.1931	0.26855	0.26953	0.24739	0.30623	0.25351	0.23443	0.23909	0.21791	0.21996	0.22322	0.22096	0.19828	0.23067	0.21947
0.26664	0.24462	0.24188	0.25179	0.1923	0.18721	0.24581	0.24343	0.20618	0.27601	0.22527	0.23193	0.22499	0.1552	0.15167	0.27316	0.22072	0.20037	0.24111	0.21095	0.19001	0.24813	0.23937	0.23391	0.27868	0.23117	0.26433	0.24209	0.2354	0.22788	0.26745	0.20843	0.22583	0.20813	0.19074	0.19296	0.27068	0.2697	0.24614	0.30669	0.25494	0.23425	0.23748	0.21681	0.21731	0.22441	0.22031	0.19588	0.23425	0.2222
0.2626	0.24291	0.23793	0.2481	0.18668	0.18267	0.24219	0.24027	0.20436	0.27557	0.2245	0.23081	0.22534	0.15597	0.15143	0.27112	0.21985	0.19962	0.23733	0.2078	0.18448	0.25612	0.2425	0.23575	0.27504	0.22966	0.2616	0.24399	0.23172	0.22443	0.26384	0.20678	0.22342	0.20911	0.18923	0.19159	0.27155	0.26859	0.24361	0.30612	0.25549	0.23322	0.2348	0.21456	0.21358	0.22461	0.21888	0.19284	0.23694	0.22397
0.25748	0.23993	0.23271	0.24364	0.18062	0.17764	0.23761	0.23621	0.20176	0.27425	0.22297	0.22917	0.22475	0.15596	0.15055	0.26812	0.21818	0.1982	0.23253	0.20359	0.17821	0.26287	0.24419	0.23605	0.27047	0.22718	0.25779	0.24484	0.2272	0.22012	0.2591	0.20426	0.21976	0.209	0.18663	0.18914	0.27118	0.26627	0.23992	0.30454	0.25519	0.23138	0.23121	0.21136	0.20897	0.22391	0.21674	0.18923	0.23871	0.22476
0.25142	0.23578	0.22636	0.23851	0.17422	0.17222	0.23223	0.23138	0.19846	0.27209	0.2207	0.22695	0.22331	0.15523	0.14912	0.26427	0.21577	0.19609	0.22684	0.19844	0.17138	0.26836	0.24458	0.23498	0.26506	0.22378	0.25303	0.24473	0.22199	0.21511	0.25339	0.201	0.21499	0.20793	0.18313	0.18576	0.26961	0.26283	0.23517	0.30197	0.25403	0.22872	0.2269	0.20741	0.20373	0.22236	0.21394	0.18514	0.23955	0.22458
0.24457	0.23056	0.21904	0.23278	0.16759	0.16651	0.22619	0.2259	0.19454	0.26914	0.21772	0.22409	0.22112	0.15381	0.1472	0.25964	0.21268	0.19329	0.22041	0.19252	0.16418	0.27261	0.24379	0.23271	0.25895	0.21956	0.24748	0.24377	0.21626	0.20955	0.24686	0.19712	0.20928	0.20602	0.17894	0.1816	0.26689	0.25836	0.2295	0.29842	0.25204	0.22529	0.22201	0.20287	0.19803	0.22007	0.21056	0.18065	0.23944	0.22342
0.23708	0.22442	0.2109	0.22654	0.16084	0.16061	0.21965	0.21987	0.19006	0.26545	0.21407	0.22053	0.21829	0.15176	0.14483	0.25431	0.20894	0.18978	0.21339	0.18599	0.15679	0.27565	0.24196	0.22941	0.25223	0.2146	0.24129	0.24205	0.21014	0.20358	0.23967	0.19271	0.20284	0.20341	0.17423	0.17684	0.26309	0.25297	0.22307	0.29394	0.24923	0.2211	0.21668	0.19789	0.19204	0.21712	0.2067	0.17585	0.2384	0.22132
0.22911	0.21754	0.20215	0.21988	0.15405	0.15463	0.21274	0.2134	0.18509	0.26106	0.20979	0.21622	0.21493	0.14914	0.14209	0.24833	0.20461	0.18554	0.20595	0.17902	0.14938	0.27753	0.2392	0.22527	0.24502	0.20901	0.23462	0.23969	0.20375	0.19734	0.23199	0.18788	0.19584	0.20024	0.16918	0.17163	0.25829	0.24678	0.216	0.28856	0.24562	0.21622	0.21101	0.1926	0.18588	0.2136	0.20243	0.17081	0.23645	0.21834
0.22084	0.21008	0.19297	0.21291	0.14733	0.14864	0.20559	0.20659	0.17968	0.25602	0.20493	0.21114	0.21113	0.14602	0.13902	0.24176	0.19972	0.1806	0.19825	0.17176	0.14209	0.27831	0.23563	0.22043	0.23744	0.20293	0.22759	0.2368	0.19721	0.19093	0.22396	0.18272	0.18847	0.19666	0.16395	0.16609	0.25259	0.23991	0.20845	0.28235	0.24125	0.2107	0.2051	0.18707	0.17964	0.2096	0.19784	0.16562	0.23364	0.21454
0.21241	0.20222	0.18355	0.20572	0.14075	0.1427	0.19832	0.19952	0.17391	0.25038	0.19954	0.2053	0.20696	0.14248	0.13569	0.23464	0.1943	0.17498	0.19044	0.16439	0.13504	0.27805	0.23134	0.21503	0.22958	0.19646	0.22032	0.23351	0.19059	0.18444	0.21574	0.17728	0.18092	0.19278	0.15865	0.16035	0.24612	0.23249	0.20058	0.27538	0.23618	0.20463	0.19902	0.18138	0.17339	0.20522	0.193	0.16036	0.23005	0.21003
0.20397	0.19412	0.17408	0.19842	0.13437	0.13689	0.19102	0.19227	0.16782	0.24421	0.1937	0.19877	0.20251	0.13858	0.13215	0.22705	0.1884	0.16874	0.18266	0.15704	0.12834	0.27684	0.22643	0.20921	0.22154	0.18974	0.21289	0.22991	0.18397	0.17794	0.20746	0.17163	0.17334	0.18872	0.15337	0.15452	0.239	0.22466	0.19252	0.26774	0.23047	0.1981	0.19284	0.17559	0.16718	0.20055	0.18801	0.15507	0.22575	0.2049
0.19565	0.18593	0.16472	0.19109	0.12826	0.13125	0.18379	0.18492	0.16149	0.23757	0.18749	0.19164	0.19782	0.13442	0.12845	0.21903	0.18208	0.16193	0.17504	0.14984	0.12205	0.27474	0.22099	0.20307	0.21342	0.18289	0.20539	0.2261	0.1774	0.1715	0.19923	0.16582	0.16587	0.18457	0.14819	0.14868	0.23135	0.21656	0.18441	0.25954	0.22422	0.19121	0.18662	0.16973	0.16102	0.19565	0.18291	0.14981	0.22084	0.19927
0.18754	0.17777	0.15561	0.18383	0.12247	0.1258	0.1767	0.17753	0.15496	0.23055	0.18099	0.18403	0.19296	0.13006	0.12466	0.21067	0.17539	0.15465	0.16767	0.14293	0.11624	0.27186	0.21511	0.19671	0.2053	0.17601	0.19788	0.22217	0.17092	0.16515	0.19115	0.1599	0.15864	0.18042	0.14314	0.14292	0.2233	0.20834	0.17637	0.25088	0.2175	0.18407	0.1804	0.16385	0.15494	0.19061	0.17777	0.14462	0.21542	0.19325
0.17974	0.16976	0.14688	0.17671	0.11702	0.12059	0.16983	0.17015	0.14833	0.22322	0.1743	0.17611	0.18795	0.12559	0.12083	0.20207	0.1684	0.14701	0.16066	0.13638	0.11094	0.26827	0.20888	0.1902	0.19728	0.16922	0.1904	0.21819	0.16456	0.15893	0.18332	0.15391	0.15172	0.17631	0.13825	0.13729	0.215	0.20012	0.16852	0.24189	0.21041	0.17679	0.17423	0.15797	0.14897	0.1855	0.17265	0.13953	0.2096	0.18695
0.1723	0.16199	0.13863	0.1698	0.11195	0.11563	0.16322	0.16284	0.14165	0.21568	0.16754	0.16804	0.18286	0.12108	0.117	0.19331	0.16119	0.13914	0.15407	0.13028	0.10615	0.26407	0.20238	0.1836	0.18942	0.1626	0.183	0.21421	0.15835	0.15287	0.17579	0.14791	0.14518	0.1723	0.13356	0.13185	0.20657	0.19203	0.16095	0.23269	0.20307	0.16947	0.16816	0.15214	0.14312	0.18036	0.16759	0.13455	0.20347	0.18049
0.16528	0.15454	0.13093	0.16317	0.10726	0.11093	0.15691	0.15564	0.135	0.20802	0.16079	0.15998	0.17772	0.1166	0.11322	0.18452	0.15385	0.13116	0.14795	0.12468	0.10189	0.25933	0.19569	0.17699	0.1818	0.15624	0.17573	0.21029	0.15232	0.147	0.16864	0.14194	0.13906	0.16841	0.12906	0.12665	0.19814	0.18417	0.15375	0.2234	0.19556	0.16222	0.16222	0.1464	0.13741	0.17526	0.16264	0.12972	0.19714	0.17395
0.15869	0.14745	0.12383	0.15684	0.10295	0.1065	0.15094	0.14859	0.12846	0.20033	0.15417	0.15207	0.17258	0.11223	0.10954	0.17578	0.14647	0.1232	0.14233	0.1196	0.098129	0.25414	0.18891	0.1704	0.17449	0.15018	0.16862	0.20645	0.14649	0.14135	0.16189	0.13607	0.13335	0.16467	0.12479	0.12172	0.18981	0.17664	0.14698	0.21413	0.18798	0.15513	0.15646	0.14078	0.13186	0.17025	0.15785	0.12504	0.19069	0.16742
0.15255	0.14077	0.11735	0.15085	0.099034	0.10235	0.14534	0.14172	0.12209	0.19271	0.14775	0.14446	0.16747	0.10803	0.10597	0.1672	0.13913	0.1154	0.13722	0.11506	0.094838	0.24859	0.18211	0.16388	0.16755	0.14448	0.1617	0.20271	0.14087	0.13594	0.15558	0.13035	0.12805	0.16109	0.12073	0.1171	0.18168	0.16951	0.1407	0.20501	0.18043	0.14828	0.1509	0.13533	0.12649	0.16538	0.15324	0.12055	0.18421	0.16099
0.14685	0.13451	0.11149	0.14523	0.095483	0.098462	0.14012	0.13506	0.11595	0.18522	0.14162	0.13725	0.16245	0.10405	0.10253	0.15889	0.13192	0.10788	0.13262	0.11106	0.091977	0.24275	0.17537	0.15748	0.16101	0.13916	0.155	0.19908	0.13551	0.13081	0.14972	0.12484	0.12314	0.15767	0.11691	0.1128	0.17386	0.16284	0.13495	0.19613	0.17298	0.14175	0.1456	0.1301	0.12134	0.16069	0.14887	0.11625	0.17777	0.15472
0.14159	0.1287	0.10624	0.13999	0.092281	0.094851	0.13527	0.12863	0.11011	0.17796	0.13582	0.13052	0.15757	0.10033	0.099239	0.15091	0.12494	0.10071	0.12852	0.10756	0.089496	0.23669	0.16876	0.15123	0.15491	0.13422	0.14856	0.19558	0.13043	0.12597	0.14433	0.1196	0.11859	0.15442	0.11333	0.10883	0.16642	0.15667	0.12975	0.18757	0.16572	0.1356	0.14057	0.12511	0.11643	0.15622	0.14477	0.11217	0.17144	0.14865
0.13675	0.12332	0.10157	0.13512	0.089408	0.091507	0.13081	0.12245	0.10461	0.17097	0.13041	0.12431	0.15287	0.096906	0.096096	0.14334	0.11825	0.093992	0.12488	0.10453	0.08734	0.23047	0.16235	0.14516	0.14928	0.12968	0.14238	0.19219	0.12564	0.12146	0.13941	0.11468	0.11436	0.15134	0.10999	0.1052	0.15942	0.15103	0.1251	0.17941	0.15871	0.12987	0.13585	0.12042	0.11178	0.15203	0.14096	0.10834	0.16528	0.14285
0.13232	0.11838	0.09744	0.13063	0.086839	0.088429	0.12671	0.11654	0.099495	0.16433	0.1254	0.11867	0.14838	0.093795	0.093101	0.13624	0.11191	0.087767	0.12169	0.10194	0.085455	0.22416	0.15619	0.1393	0.14412	0.12552	0.1365	0.18893	0.12118	0.1173	0.13496	0.11012	0.11042	0.14844	0.10692	0.10191	0.15292	0.14594	0.121	0.17171	0.15201	0.1246	0.13146	0.11603	0.10741	0.14815	0.13747	0.10477	0.15933	0.13735
0.12827	0.11386	0.093817	0.12651	0.084551	0.085612	0.12295	0.11092	0.094782	0.15805	0.1208	0.1136	0.14416	0.091002	0.090258	0.12966	0.106	0.082074	0.11888	0.099731	0.083785	0.21781	0.15033	0.13367	0.13946	0.12173	0.13091	0.18579	0.11706	0.11348	0.13098	0.10596	0.10675	0.1457	0.1041	0.098943	0.14694	0.14139	0.11743	0.1645	0.14567	0.1198	0.1274	0.11199	0.10336	0.14461	0.13432	0.10148	0.15365	0.13217
0.12461	0.10975	0.090664	0.12275	0.082521	0.083051	0.11953	0.1056	0.090489	0.15217	0.11661	0.1091	0.14024	0.088525	0.087572	0.12362	0.10054	0.076933	0.11644	0.097853	0.082281	0.21146	0.14479	0.1283	0.13528	0.11829	0.12565	0.18278	0.11328	0.11004	0.12748	0.10221	0.10331	0.14314	0.10155	0.096298	0.14153	0.13738	0.11436	0.15781	0.13973	0.11549	0.1237	0.10829	0.099626	0.14141	0.13152	0.098487	0.14827	0.12733
0.12131	0.10605	0.087947	0.11933	0.080729	0.080742	0.11641	0.10061	0.086624	0.14671	0.11282	0.10513	0.13663	0.086351	0.085055	0.11813	0.095566	0.072345	0.1143	0.096258	0.080901	0.20516	0.1396	0.12319	0.13158	0.11519	0.12073	0.1799	0.10987	0.10697	0.12445	0.098896	0.10011	0.14075	0.099267	0.093954	0.1367	0.13391	0.11178	0.15166	0.13422	0.11166	0.12037	0.10494	0.09623	0.13859	0.12908	0.095802	0.14323	0.12287
0.11838	0.10273	0.085639	0.11624	0.079161	0.078683	0.11358	0.095951	0.083184	0.14167	0.10939	0.10168	0.13336	0.084465	0.082724	0.11321	0.091103	0.068302	0.11245	0.094896	0.079614	0.19894	0.13476	0.11837	0.12835	0.11241	0.11616	0.17716	0.10683	0.10427	0.12188	0.096017	0.09713	0.13853	0.097246	0.091891	0.13245	0.13095	0.10964	0.14605	0.12917	0.1083	0.11741	0.10195	0.093177	0.13613	0.127	0.093435	0.13854	0.11878
0.1158	0.099803	0.083713	0.11347	0.077804	0.07687	0.11103	0.091648	0.080162	0.13705	0.10631	0.09869	0.13046	0.08285	0.080602	0.10883	0.087155	0.064785	0.11082	0.093725	0.078402	0.19285	0.13029	0.11383	0.12557	0.10993	0.11197	0.17458	0.10417	0.10193	0.11979	0.093575	0.094388	0.1365	0.095481	0.090091	0.12878	0.12849	0.10791	0.14098	0.12457	0.10539	0.11483	0.099318	0.090475	0.13403	0.1253	0.091388	0.13424	0.11507
0.11356	0.097247	0.082152	0.111	0.076652	0.075301	0.10875	0.087711	0.077546	0.13284	0.10355	0.096119	0.12792	0.081486	0.078715	0.10499	0.083718	0.061768	0.10941	0.092706	0.07726	0.1869	0.12617	0.10961	0.12324	0.10774	0.10818	0.17215	0.10188	0.099961	0.11817	0.091566	0.091893	0.13464	0.093963	0.08853	0.12567	0.12652	0.10657	0.13643	0.12046	0.10292	0.11263	0.097037	0.088124	0.13227	0.12396	0.089665	0.13033	0.11175
0.11168	0.095062	0.080941	0.10882	0.075703	0.073973	0.10674	0.084154	0.075323	0.12903	0.10107	0.093909	0.12577	0.080363	0.077087	0.10164	0.080781	0.059222	0.10817	0.091813	0.076197	0.18114	0.12239	0.10569	0.12135	0.10584	0.1048	0.1699	0.09997	0.098343	0.11701	0.089983	0.089667	0.13296	0.092679	0.08719	0.12313	0.12501	0.10558	0.13239	0.11682	0.10087	0.11082	0.095105	0.086127	0.13084	0.12298	0.088264	0.12684	0.10882
0.11015	0.093248	0.080068	0.10692	0.07496	0.072884	0.10501	0.080991	0.073474	0.1256	0.098864	0.092009	0.12401	0.07947	0.07574	0.098758	0.078324	0.057118	0.10709	0.091027	0.075232	0.17559	0.11896	0.1021	0.11987	0.10422	0.10186	0.16784	0.09843	0.097073	0.1163	0.08882	0.087733	0.13146	0.091612	0.086052	0.12111	0.12396	0.10493	0.12885	0.11365	0.099206	0.10941	0.093519	0.084487	0.12971	0.12235	0.08718	0.12377	0.10626
0.10897	0.091806	0.079522	0.10528	0.074429	0.072033	0.10357	0.078234	0.071983	0.12256	0.096902	0.090368	0.12263	0.078806	0.074691	0.096299	0.076324	0.055431	0.10616	0.090339	0.074394	0.17027	0.11586	0.098842	0.11881	0.10288	0.099367	0.16599	0.097256	0.096145	0.11603	0.088068	0.08612	0.13014	0.090748	0.085099	0.11961	0.12335	0.10459	0.12579	0.11095	0.097914	0.10838	0.092277	0.083207	0.12886	0.12204	0.086407	0.12112	0.10408
0.10814	0.090737	0.079295	0.10389	0.07412	0.07142	0.10243	0.075899	0.070835	0.11987	0.09517	0.088945	0.12163	0.078375	0.073952	0.094227	0.074754	0.054146	0.10535	0.08975	0.073719	0.1652	0.11308	0.095929	0.11816	0.10182	0.097337	0.16434	0.096444	0.095554	0.11617	0.08772	0.084861	0.129	0.09007	0.084317	0.1186	0.12319	0.10456	0.12318	0.1087	0.096975	0.10775	0.09138	0.082296	0.12828	0.12204	0.085938	0.1189	0.10228
0.10765	0.090046	0.079378	0.10276	0.074047	0.071042	0.10161	0.074	0.070021	0.11754	0.093661	0.087707	0.12099	0.078182	0.073525	0.092504	0.073585	0.053253	0.10467	0.089269	0.073247	0.16039	0.11063	0.093372	0.11791	0.10107	0.095775	0.16291	0.095987	0.095293	0.1167	0.08777	0.08399	0.12805	0.089566	0.083698	0.11806	0.12346	0.10484	0.12102	0.10689	0.096372	0.10752	0.090831	0.081765	0.12796	0.12233	0.085768	0.1171	0.10084
0.10751	0.089734	0.079762	0.10186	0.074221	0.070898	0.10111	0.072553	0.069537	0.11556	0.092368	0.086625	0.1207	0.078235	0.073409	0.091101	0.072791	0.052749	0.10413	0.088914	0.073016	0.15587	0.1085	0.091186	0.11805	0.10062	0.094685	0.16171	0.095879	0.095357	0.11761	0.088218	0.083541	0.12727	0.089224	0.083235	0.11797	0.12417	0.10543	0.11927	0.10551	0.096091	0.10768	0.090637	0.081635	0.12788	0.12289	0.085895	0.11572	0.099759
0.10771	0.089801	0.080441	0.10121	0.074657	0.070986	0.10095	0.071576	0.069386	0.11392	0.091292	0.085686	0.12074	0.078541	0.073597	0.089995	0.07235	0.052633	0.10372	0.088706	0.073064	0.15165	0.10671	0.089387	0.11859	0.1005	0.094065	0.16075	0.09612	0.095743	0.11887	0.089061	0.08355	0.12668	0.089039	0.08293	0.11832	0.1253	0.10633	0.11792	0.10452	0.096124	0.10823	0.090808	0.081933	0.12805	0.12373	0.086325	0.11474	0.099034
0.10824	0.090247	0.081406	0.10079	0.075365	0.071303	0.10116	0.071084	0.069576	0.11264	0.090438	0.084881	0.12107	0.0791	0.07408	0.089173	0.072243	0.052901	0.10346	0.088672	0.073421	0.14774	0.10527	0.087994	0.11951	0.10072	0.093915	0.16002	0.096706	0.096445	0.12049	0.090304	0.084049	0.12628	0.089008	0.082785	0.11908	0.12688	0.10758	0.11696	0.10392	0.096465	0.10918	0.09136	0.082692	0.12847	0.12483	0.087068	0.11416	0.09866
0.1091	0.091073	0.082653	0.10061	0.076355	0.071848	0.10175	0.071094	0.07012	0.11171	0.089817	0.084211	0.12166	0.079908	0.074848	0.088636	0.072454	0.053546	0.10336	0.088841	0.07411	0.14416	0.10421	0.087028	0.12082	0.10132	0.094231	0.15953	0.097641	0.097465	0.12244	0.091953	0.085066	0.12605	0.089135	0.082811	0.12026	0.12888	0.10919	0.11636	0.10368	0.097112	0.11052	0.092311	0.083949	0.12913	0.12619	0.088138	0.11396	0.098633
0.11029	0.092275	0.084179	0.10067	0.077638	0.072615	0.10272	0.07162	0.071031	0.11114	0.089444	0.083688	0.12248	0.080953	0.075894	0.088392	0.072976	0.054552	0.10344	0.089241	0.075145	0.14091	0.10355	0.086514	0.12253	0.10231	0.095016	0.15927	0.098925	0.098802	0.12474	0.094015	0.086625	0.12602	0.089428	0.083021	0.12185	0.13133	0.11119	0.11612	0.10379	0.098071	0.11226	0.093682	0.085746	0.13006	0.12784	0.089547	0.11412	0.098951
0.1118	0.093856	0.085988	0.10097	0.079218	0.073603	0.1041	0.072673	0.072318	0.11096	0.089341	0.083333	0.12349	0.08222	0.077211	0.08846	0.073801	0.055904	0.10373	0.089902	0.076531	0.13801	0.1033	0.08648	0.12465	0.10374	0.096273	0.15923	0.10056	0.10046	0.12739	0.096496	0.088743	0.12617	0.089899	0.083431	0.12383	0.13422	0.11362	0.11623	0.10423	0.099352	0.1144	0.095497	0.088121	0.13125	0.12975	0.091314	0.11462	0.099616
0.11363	0.095814	0.088085	0.10152	0.081102	0.074808	0.10588	0.074261	0.073994	0.11119	0.089532	0.083182	0.12466	0.083685	0.078792	0.08887	0.074929	0.057588	0.10424	0.090851	0.078265	0.13549	0.10349	0.086955	0.12717	0.10563	0.098011	0.1594	0.10256	0.10244	0.13038	0.099396	0.09143	0.12651	0.090569	0.084059	0.12622	0.13755	0.1165	0.11668	0.10499	0.10097	0.11696	0.097781	0.091103	0.13273	0.13195	0.093448	0.11546	0.10063
0.1158	0.098154	0.090483	0.10232	0.083297	0.076227	0.10808	0.076389	0.076073	0.11185	0.090054	0.083281	0.12596	0.085329	0.080635	0.089657	0.076364	0.0596	0.105	0.092112	0.080337	0.13335	0.10412	0.087967	0.13013	0.10802	0.10024	0.15977	0.10491	0.10475	0.13374	0.10271	0.094691	0.12704	0.091458	0.084927	0.12902	0.14132	0.11985	0.11747	0.10606	0.10293	0.11992	0.10056	0.094715	0.1345	0.13444	0.095963	0.1166	0.102
0.11831	0.10088	0.093205	0.10338	0.085806	0.077856	0.11068	0.079054	0.078575	0.11299	0.090946	0.083689	0.12737	0.087135	0.082732	0.090864	0.078117	0.061945	0.10601	0.093708	0.082737	0.13164	0.10522	0.089543	0.13353	0.11095	0.10299	0.16033	0.10764	0.10738	0.13746	0.10643	0.098526	0.12778	0.092596	0.086057	0.13223	0.14553	0.1237	0.1186	0.10742	0.10527	0.12331	0.10385	0.098968	0.13657	0.13721	0.098871	0.11804	0.10374
0.12118	0.10401	0.096278	0.10469	0.08863	0.079692	0.11368	0.08225	0.081522	0.11463	0.092257	0.084474	0.12886	0.089091	0.085078	0.092539	0.080203	0.064652	0.1073	0.095656	0.085448	0.13036	0.1068	0.091709	0.1374	0.11442	0.10626	0.16105	0.11073	0.11034	0.14156	0.11054	0.10293	0.12873	0.094011	0.087472	0.13586	0.15018	0.12806	0.12007	0.10908	0.10802	0.12712	0.10768	0.10386	0.13895	0.14028	0.10218	0.11976	0.10586
0.12444	0.10755	0.099737	0.10625	0.091767	0.081729	0.11707	0.085965	0.084937	0.11684	0.09404	0.085716	0.13042	0.091195	0.087662	0.094732	0.082644	0.067761	0.10886	0.097971	0.088456	0.12955	0.10887	0.094484	0.14175	0.11846	0.11007	0.16192	0.11419	0.11363	0.14603	0.11503	0.10789	0.1299	0.095739	0.089199	0.13993	0.15525	0.13293	0.12189	0.11104	0.11119	0.13136	0.11205	0.10938	0.14164	0.14364	0.10591	0.12174	0.10837
0.12811	0.11152	0.10362	0.10807	0.095209	0.083959	0.12084	0.090183	0.088841	0.11964	0.096353	0.087497	0.13204	0.093453	0.090471	0.097491	0.085469	0.071331	0.11071	0.10066	0.091747	0.12922	0.11145	0.097881	0.14661	0.12307	0.11445	0.16292	0.11801	0.11723	0.15088	0.11987	0.11339	0.13131	0.097814	0.091269	0.14445	0.16074	0.1383	0.12407	0.11328	0.11481	0.13601	0.11698	0.11549	0.14463	0.14729	0.11006	0.12397	0.11127
0.13222	0.11593	0.10798	0.11013	0.098943	0.086373	0.12498	0.094886	0.093243	0.12307	0.09925	0.089901	0.13373	0.095881	0.093489	0.10087	0.08871	0.075426	0.11283	0.10372	0.095304	0.12939	0.11458	0.10191	0.15199	0.12825	0.11941	0.16402	0.12219	0.12114	0.15609	0.12506	0.11941	0.13298	0.10027	0.093716	0.14941	0.16664	0.14415	0.12661	0.11582	0.11892	0.14108	0.12247	0.12218	0.14793	0.15125	0.11465	0.12644	0.11458
0.1368	0.12082	0.11285	0.11242	0.10295	0.088959	0.12948	0.10006	0.098146	0.12717	0.10278	0.092999	0.13548	0.098502	0.096699	0.1049	0.092406	0.080116	0.11524	0.10715	0.099115	0.13007	0.11825	0.10656	0.15789	0.13398	0.12494	0.16522	0.12671	0.12534	0.16166	0.13058	0.12594	0.13491	0.10315	0.096576	0.15483	0.17292	0.15043	0.12952	0.11867	0.12355	0.14654	0.12851	0.1294	0.15153	0.15549	0.11966	0.12913	0.11829
0.14187	0.1262	0.11826	0.11493	0.10719	0.091701	0.13433	0.10568	0.10355	0.13196	0.107	0.096851	0.13731	0.10134	0.10008	0.10964	0.096591	0.085462	0.11791	0.11093	0.10317	0.13126	0.12247	0.11182	0.1643	0.14023	0.13104	0.16648	0.13155	0.12981	0.16756	0.13642	0.13294	0.13715	0.10647	0.099887	0.16069	0.17957	0.1571	0.13281	0.12183	0.1287	0.15237	0.13507	0.1371	0.15542	0.16003	0.12509	0.13202	0.1224
0.14745	0.13208	0.12422	0.11763	0.11164	0.094579	0.13953	0.11175	0.10944	0.13743	0.11191	0.1015	0.1392	0.10443	0.1036	0.1151	0.1013	0.091511	0.12083	0.11505	0.10745	0.13294	0.12725	0.11767	0.1712	0.14699	0.13771	0.1678	0.13669	0.13453	0.17378	0.1426	0.1404	0.1397	0.11025	0.10368	0.16699	0.18655	0.16409	0.13648	0.12531	0.13438	0.15854	0.14213	0.14523	0.15959	0.16483	0.13093	0.1351	0.12686
0.15354	0.13847	0.13074	0.1205	0.11623	0.097572	0.14508	0.11825	0.11581	0.14358	0.11755	0.10696	0.14117	0.10778	0.10724	0.1213	0.10656	0.09829	0.12399	0.11948	0.11196	0.1351	0.13256	0.12408	0.17854	0.1542	0.14493	0.16915	0.1421	0.13948	0.18029	0.14909	0.14828	0.14259	0.11452	0.10799	0.17368	0.19382	0.17134	0.14053	0.12914	0.1406	0.16499	0.14964	0.15371	0.16401	0.16988	0.13715	0.13834	0.13166
0.16013	0.14535	0.13779	0.12351	0.12093	0.10065	0.15099	0.12517	0.12265	0.15036	0.12389	0.11322	0.14321	0.11142	0.11097	0.12824	0.1124	0.1058	0.12735	0.12416	0.11668	0.13768	0.13837	0.13101	0.18626	0.16182	0.15265	0.1705	0.14773	0.14462	0.18707	0.15592	0.15653	0.14583	0.11925	0.11283	0.18073	0.20132	0.17875	0.14493	0.1333	0.14734	0.17166	0.15754	0.16247	0.16866	0.17514	0.14372	0.14173	0.13675
0.1672	0.1527	0.14534	0.12662	0.12566	0.10379	0.15725	0.13252	0.12993	0.15771	0.13089	0.12025	0.14532	0.11533	0.11476	0.13591	0.11881	0.11403	0.13088	0.12907	0.1216	0.14065	0.14466	0.13839	0.19425	0.1698	0.16085	0.17184	0.15354	0.14993	0.19409	0.16306	0.16511	0.14941	0.12443	0.11819	0.18807	0.20898	0.18625	0.14967	0.13781	0.15456	0.17851	0.16575	0.17141	0.1735	0.18058	0.1506	0.14523	0.14207
0.17469	0.16046	0.1533	0.12979	0.13036	0.10694	0.16387	0.14028	0.13765	0.16556	0.13848	0.128	0.14747	0.11951	0.11856	0.14427	0.12579	0.12293	0.13454	0.13413	0.12672	0.14393	0.15136	0.14615	0.20241	0.17804	0.16945	0.17314	0.1595	0.15535	0.20133	0.17052	0.17396	0.15332	0.13002	0.12404	0.19563	0.21671	0.19375	0.15469	0.14266	0.16221	0.18542	0.17416	0.18043	0.17847	0.18614	0.15773	0.14882	0.14755
0.18252	0.16857	0.16159	0.13297	0.13496	0.11007	0.17084	0.14844	0.14576	0.17378	0.14656	0.13637	0.14964	0.1239	0.12233	0.15326	0.13334	0.13245	0.13826	0.13927	0.132	0.14745	0.15841	0.15421	0.21059	0.18646	0.17836	0.17435	0.16553	0.16085	0.20875	0.17827	0.18301	0.15749	0.13593	0.13031	0.20328	0.22442	0.20115	0.15994	0.14781	0.17022	0.19232	0.18265	0.18942	0.18353	0.19176	0.16505	0.15245	0.15313
0.19057	0.1769	0.17007	0.13611	0.13938	0.11313	0.17815	0.15697	0.15421	0.18225	0.15501	0.14527	0.15179	0.12846	0.12603	0.16279	0.1414	0.14249	0.14197	0.1444	0.13739	0.15112	0.16573	0.16248	0.21862	0.19493	0.18746	0.17544	0.17156	0.16637	0.21632	0.18626	0.19219	0.16186	0.14207	0.13692	0.21092	0.23196	0.20836	0.16535	0.15322	0.17847	0.19907	0.19109	0.19823	0.18859	0.19738	0.17248	0.15608	0.15872
0.19869	0.18534	0.17859	0.13914	0.14355	0.11607	0.18574	0.16582	0.16294	0.19082	0.16367	0.15459	0.15387	0.13312	0.12959	0.17278	0.14996	0.15296	0.14559	0.1494	0.14284	0.15483	0.17322	0.17083	0.22628	0.2033	0.19661	0.17635	0.17751	0.17184	0.22397	0.19441	0.2014	0.16631	0.14831	0.14373	0.21837	0.23919	0.21527	0.17083	0.15885	0.18684	0.20555	0.1993	0.20672	0.19356	0.20288	0.17992	0.15966	0.16424
0.20671	0.19371	0.18697	0.14199	0.14739	0.11882	0.19353	0.1749	0.17185	0.19932	0.17238	0.1642	0.15581	0.13778	0.13294	0.18309	0.15894	0.16377	0.149	0.15414	0.14823	0.15846	0.18074	0.17914	0.23334	0.21137	0.20562	0.17701	0.18326	0.17716	0.23164	0.20262	0.21054	0.1707	0.15451	0.15058	0.22546	0.24595	0.22175	0.17626	0.16459	0.19518	0.21159	0.20711	0.21472	0.19831	0.20817	0.18725	0.16312	0.16961
0.2144	0.20182	0.19498	0.14459	0.15082	0.12132	0.20142	0.18411	0.1808	0.20757	0.18095	0.17395	0.15752	0.14235	0.13602	0.19359	0.16828	0.17479	0.15208	0.15847	0.15343	0.16185	0.18816	0.18725	0.23953	0.2189	0.21428	0.17736	0.18869	0.18223	0.23922	0.21075	0.21949	0.17486	0.16046	0.15727	0.23197	0.25201	0.22767	0.18152	0.17035	0.20328	0.21704	0.21431	0.22205	0.20269	0.2131	0.19429	0.1664	0.17472
0.22152	0.20942	0.20241	0.14684	0.15374	0.1235	0.20923	0.19327	0.18963	0.21536	0.18917	0.18368	0.15891	0.14671	0.13873	0.2041	0.17789	0.18591	0.15468	0.16221	0.15828	0.16487	0.19532	0.19499	0.24453	0.22562	0.22233	0.17732	0.19365	0.18691	0.24654	0.21864	0.22806	0.17858	0.16597	0.16355	0.23768	0.25716	0.23286	0.18648	0.17599	0.21093	0.22169	0.22067	0.22849	0.20651	0.2175	0.20086	0.16941	0.17949
0.2278	0.21627	0.20897	0.14866	0.15607	0.12526	0.21674	0.20217	0.19813	0.22249	0.19684	0.19322	0.15987	0.15072	0.14099	0.21442	0.18765	0.19696	0.15666	0.16517	0.16256	0.16736	0.20203	0.20217	0.24802	0.23121	0.22948	0.17678	0.19796	0.19104	0.25342	0.22605	0.23604	0.18166	0.17081	0.16919	0.24231	0.26114	0.23711	0.19097	0.18134	0.21788	0.22536	0.22596	0.23383	0.20956	0.22117	0.20671	0.17206	0.18381
0.23294	0.22208	0.21441	0.14995	0.1577	0.12653	0.22367	0.21055	0.20608	0.22873	0.20373	0.20237	0.16026	0.15423	0.1427	0.22434	0.19744	0.2078	0.15783	0.16714	0.16605	0.16913	0.20811	0.20855	0.24966	0.23532	0.23538	0.17564	0.20142	0.19442	0.25957	0.23275	0.24316	0.18385	0.1747	0.17389	0.2456	0.26369	0.24023	0.19482	0.18624	0.22383	0.22784	0.22995	0.23785	0.21158	0.22388	0.21158	0.17424	0.18757
0.23664	0.22656	0.21843	0.15059	0.15852	0.12721	0.22971	0.21807	0.21317	0.23384	0.20961	0.21091	0.15995	0.1571	0.14374	0.23361	0.20708	0.21822	0.15803	0.1679	0.16849	0.17004	0.21332	0.21388	0.24912	0.23758	0.23969	0.17381	0.20382	0.19683	0.26468	0.23841	0.2491	0.18493	0.17739	0.17737	0.24725	0.26452	0.24194	0.19783	0.19048	0.22848	0.22892	0.23241	0.24033	0.2123	0.22536	0.21515	0.17583	0.19066
0.23862	0.22941	0.22075	0.15047	0.15843	0.1272	0.23445	0.22438	0.21908	0.23759	0.21423	0.21859	0.15882	0.15915	0.14401	0.24194	0.2164	0.228	0.15709	0.16726	0.1696	0.1699	0.21741	0.21787	0.24611	0.23762	0.24202	0.17117	0.20493	0.19805	0.26834	0.2427	0.25347	0.18468	0.1786	0.17934	0.24699	0.26335	0.24201	0.19981	0.19385	0.23154	0.22841	0.23311	0.24105	0.21143	0.22534	0.21712	0.17671	0.19295
0.23859	0.23037	0.22112	0.1495	0.1573	0.12641	0.23749	0.22908	0.22345	0.23974	0.21733	0.22514	0.15671	0.16021	0.14338	0.24903	0.22515	0.2369	0.15485	0.16504	0.16911	0.16857	0.22012	0.22021	0.2404	0.23508	0.24199	0.16763	0.20453	0.19784	0.27012	0.24523	0.25585	0.18289	0.17808	0.17952	0.24456	0.25994	0.24015	0.20055	0.19614	0.23269	0.22613	0.23186	0.23981	0.20871	0.22357	0.21718	0.17675	0.19434
0.23631	0.22916	0.21931	0.14758	0.15503	0.12474	0.23839	0.23172	0.22589	0.24005	0.21865	0.23027	0.15353	0.16013	0.14174	0.25456	0.23309	0.24464	0.1512	0.16109	0.16678	0.16592	0.22112	0.22061	0.23185	0.22969	0.23927	0.16309	0.20241	0.19597	0.26955	0.24559	0.25577	0.1794	0.17559	0.17769	0.23973	0.25407	0.23614	0.19987	0.19712	0.23166	0.22194	0.22848	0.23645	0.20392	0.21978	0.21501	0.17581	0.19468
0.23161	0.22558	0.21517	0.14461	0.15153	0.12211	0.23672	0.23191	0.22599	0.2383	0.21795	0.23366	0.14916	0.15872	0.13896	0.25819	0.23991	0.25093	0.14605	0.15536	0.16244	0.16186	0.22012	0.21877	0.22044	0.22123	0.23356	0.15751	0.19838	0.19225	0.26615	0.24339	0.25279	0.1741	0.17096	0.17367	0.23236	0.24561	0.22976	0.19757	0.19662	0.22823	0.21574	0.22285	0.23086	0.19688	0.21378	0.21039	0.17376	0.19384
0.22437	0.21951	0.20859	0.14053	0.14672	0.11848	0.23211	0.22925	0.22337	0.23432	0.215	0.23502	0.14354	0.15585	0.13496	0.25959	0.2453	0.25546	0.13941	0.14784	0.15599	0.15631	0.21684	0.21446	0.20632	0.20964	0.22467	0.15084	0.19233	0.18652	0.25952	0.23825	0.2465	0.16695	0.16412	0.16735	0.22238	0.23452	0.22089	0.19354	0.19444	0.22222	0.20749	0.21492	0.223	0.18752	0.20543	0.20314	0.1705	0.19173
0.21459	0.2109	0.1996	0.13532	0.14059	0.11382	0.22428	0.22344	0.2177	0.22797	0.20962	0.23405	0.13664	0.15138	0.12968	0.25844	0.2489	0.25791	0.13136	0.13866	0.1475	0.14928	0.21104	0.20752	0.18981	0.19505	0.21256	0.14309	0.18417	0.17871	0.24933	0.22986	0.23659	0.15798	0.15508	0.15875	0.20986	0.22087	0.2095	0.18767	0.19046	0.21357	0.19726	0.20472	0.21288	0.17588	0.19469	0.1932	0.16595	0.18821
0.20238	0.19981	0.18829	0.12897	0.13313	0.10813	0.2131	0.2143	0.20873	0.21917	0.2017	0.23049	0.12849	0.14523	0.12312	0.25447	0.25036	0.25796	0.12207	0.12803	0.13719	0.14081	0.20262	0.19784	0.17138	0.17775	0.19735	0.1343	0.17396	0.16883	0.23543	0.21806	0.22295	0.14732	0.14398	0.14801	0.19499	0.20488	0.19571	0.17993	0.18459	0.20231	0.18517	0.19237	0.20065	0.16212	0.18161	0.18062	0.16004	0.1832
0.18795	0.18643	0.1749	0.12154	0.12443	0.10148	0.19862	0.20179	0.19637	0.20795	0.19121	0.22414	0.11916	0.13737	0.11532	0.24747	0.24932	0.2553	0.1118	0.11629	0.1254	0.13105	0.19155	0.18547	0.15169	0.1583	0.17934	0.12459	0.16181	0.157	0.21791	0.20284	0.20571	0.13523	0.1311	0.13538	0.17808	0.18691	0.17976	0.17037	0.1768	0.18859	0.17145	0.17809	0.18654	0.14656	0.16642	0.16564	0.15275	0.17665
0.17166	0.17106	0.15976	0.11313	0.11462	0.093968	0.18114	0.18607	0.1807	0.1944	0.17823	0.21487	0.10877	0.12784	0.10638	0.23733	0.24544	0.24968	0.10086	0.10385	0.11263	0.12018	0.17798	0.17062	0.13147	0.13742	0.15907	0.11409	0.14798	0.14348	0.19711	0.18445	0.18528	0.12202	0.11686	0.12129	0.15962	0.16746	0.16209	0.1591	0.16713	0.17273	0.15645	0.16224	0.1709	0.12963	0.14947	0.14863	0.14413	0.16853
0.15397	0.15415	0.1433	0.10389	0.10391	0.085753	0.16118	0.16755	0.16206	0.17876	0.163	0.2027	0.097526	0.11675	0.096461	0.22409	0.23844	0.24092	0.089592	0.091179	0.099417	0.10846	0.16217	0.15367	0.11152	0.11601	0.13727	0.10301	0.13282	0.12861	0.1737	0.16341	0.16238	0.10808	0.10176	0.10623	0.14019	0.14716	0.14325	0.14635	0.15569	0.15514	0.14057	0.14527	0.15417	0.11189	0.13126	0.13011	0.13425	0.15887
0.13541	0.1362	0.12604	0.094015	0.092574	0.077023	0.13955	0.14685	0.14107	0.16134	0.14586	0.18773	0.085663	0.10431	0.08575	0.20789	0.22811	0.2289	0.078318	0.078699	0.086298	0.096199	0.14457	0.13516	0.092537	0.095012	0.11484	0.091571	0.11679	0.11286	0.14866	0.14053	0.13805	0.093861	0.086402	0.090796	0.12046	0.1267	0.12394	0.13237	0.14267	0.1364	0.12426	0.12772	0.13687	0.093973	0.11239	0.11075	0.12324	0.14775
0.11656	0.1178	0.10851	0.083744	0.080922	0.068	0.11717	0.1248	0.11859	0.14257	0.12731	0.17026	0.073466	0.090826	0.074488	0.18908	0.2144	0.21367	0.067305	0.066773	0.073689	0.083758	0.12575	0.11582	0.075132	0.075319	0.092747	0.080008	0.10039	0.09672	0.12313	0.11687	0.11349	0.079802	0.07136	0.075592	0.10111	0.1068	0.10488	0.11753	0.12831	0.11714	0.10796	0.11016	0.11951	0.07654	0.093561	0.091307	0.11128	0.13532
0.097996	0.099506	0.09122	0.073331	0.069288	0.058922	0.095066	0.10241	0.095707	0.12296	0.10792	0.15073	0.061237	0.076681	0.062931	0.16811	0.19736	0.19543	0.05676	0.055636	0.061868	0.071489	0.1064	0.096403	0.059686	0.057626	0.07193	0.068574	0.084134	0.080724	0.098367	0.093581	0.089947	0.066318	0.057181	0.061178	0.082765	0.088063	0.086772	0.10222	0.11296	0.098022	0.09209	0.093148	0.10258	0.060205	0.075458	0.072538	0.098595	0.12178
0.080258	0.081887	0.074662	0.063042	0.058	0.050027	0.074198	0.08068	0.073567	0.1031	0.088359	0.12973	0.049292	0.062312	0.051377	0.14563	0.17729	0.17452	0.04683	0.045419	0.050963	0.059732	0.087256	0.077707	0.046403	0.042392	0.053199	0.057499	0.068506	0.065362	0.07549	0.0718	0.068508	0.053769	0.044309	0.048019	0.065942	0.071001	0.070156	0.086848	0.097006	0.079704	0.076987	0.077148	0.086518	0.045484	0.058716	0.055161	0.085465	0.10741
0.063756	0.065377	0.059207	0.053086	0.047331	0.041501	0.055365	0.060575	0.053249	0.083502	0.069284	0.10798	0.037872	0.048156	0.040099	0.12229	0.15467	0.15153	0.0376	0.036165	0.041016	0.048735	0.069027	0.060429	0.035308	0.029797	0.037129	0.046946	0.053917	0.051056	0.055384	0.05244	0.049946	0.042394	0.033061	0.036454	0.050999	0.055926	0.055404	0.07179	0.080839	0.062745	0.062918	0.062508	0.071636	0.032745	0.043842	0.039757	0.07216	0.092501
0.048737	0.050246	0.045073	0.043648	0.037453	0.033488	0.038989	0.042734	0.035561	0.064631	0.051205	0.086169	0.02718	0.034556	0.029319	0.09873	0.13012	0.12712	0.029102	0.027834	0.032008	0.038684	0.052206	0.044992	0.02623	0.019753	0.023933	0.037074	0.040597	0.038046	0.038554	0.036057	0.034641	0.032314	0.02353	0.026596	0.038032	0.042912	0.042639	0.057356	0.064824	0.047468	0.05	0.049381	0.058092	0.022137	0.031136	0.026685	0.058935	0.077376
0.035518	0.036828	0.032565	0.03498	0.028575	0.02618	0.02534	0.027594	0.020855	0.047061	0.034632	0.065011	0.017488	0.021918	0.019321	0.075749	0.10456	0.10214	0.021458	0.020447	0.023915	0.029813	0.037266	0.03173	0.018998	0.012026	0.013618	0.028116	0.028806	0.026569	0.025099	0.022794	0.022542	0.023695	0.015768	0.018515	0.027135	0.031973	0.031859	0.043965	0.049447	0.034199	0.038402	0.037872	0.04602	0.01367	0.020651	0.016031	0.046174	0.062494
0.024365	0.025416	0.021985	0.027257	0.020917	0.019725	0.014674	0.01565	0.0094851	0.031369	0.020162	0.045497	0.0090087	0.010638	0.010423	0.054183	0.07921	0.077852	0.014829	0.01412	0.016891	0.022248	0.02467	0.020994	0.013523	0.0064907	0.0062061	0.020208	0.018815	0.016894	0.015207	0.012855	0.013676	0.016624	0.009828	0.01228	0.018425	0.023243	0.023186	0.031967	0.035243	0.023276	0.028383	0.028214	0.035698	0.0074794	0.012523	0.0079546	0.034279	0.048383
0.014567	0.015334	0.012839	0.02011	0.01408	0.013794	0.0059983	0.0065991	0.00073826	0.017225	0.007475	0.027539	0.0019327	0.0008278	0.0028558	0.033638	0.054315	0.054408	0.0089555	0.0085092	0.010663	0.015477	0.013786	0.012091	0.00916	0.0024179	0.00082332	0.012971	0.01	0.00843	0.0081622	0.0055874	0.0073864	0.010474	0.0050464	0.0072431	0.011115	0.016054	0.015975	0.020904	0.021921	0.014097	0.019426	0.019844	0.026594	0.0034803	0.0061101	0.0019949	0.022998	0.034855
[truncated: 58 more columns]
